# Supplementary material for: Toward an Affordable Density-Based Measure for the Quality of a Coupled Cluster Calculation
Source: J Phys Chem A. 2026 May 22;130(22):4289–98. doi: 10.1021/acs.jpca.6c00684 (PMC13244464; doi:10.1021/acs.jpca.6c00684)
Supplement: Supplementary file 1 [file jp6c00684_si_001.zip]

Archive with 12 entries (11 files):
- ESI files/
- __MACOSX/._ESI files
- ESI files/~$W4-17 NO derived diagsTOO revised.xlsx
- __MACOSX/ESI files/._~$W4-17 NO derived diagsTOO revised.xlsx
- ESI files/ESI_deltaINDdiagnostic.xlsx
- __MACOSX/ESI files/._ESI_deltaINDdiagnostic.xlsx
- ESI files/.DS_Store
- __MACOSX/ESI files/._.DS_Store
- ESI files/ESI Cover Page.pdf
- __MACOSX/ESI files/._ESI Cover Page.pdf
- ESI files/getINDbar2.py
- __MACOSX/ESI files/._getINDbar2.py
