# Supplementary material for: Toward an Affordable Density-Based Measure for the Quality of a Coupled Cluster Calculation
Source: J Phys Chem A. 2026 May 22;130(22):4289–98. doi: 10.1021/acs.jpca.6c00684 (PMC13244464; doi:10.1021/acs.jpca.6c00684)
Supplement: Supplementary file 1 [file jp6c00684_si_001.zip › ESI files/ESI_deltaINDdiagnostic.xlsx]

## Sheet: NewFigure2
									degenerate: should be doubled
Figure 2a			CCSD	CCSDT
	%TAE[(Q)]/100	%TAE[(T)]/1000	DAD[CCSD]	DAD[CCSDT]	T1	D1/2	D2/10	prime	∆INDmax[(T)]	∆IND[(T)]	rI[(T)]/100	∆IND[(Q)]
C2H6	0.000309229	0.000896274	0.0044386	0.000376393	0.00575521	0.00493707	0.0137716	0.003307	0.003307	0.003978	0.00320161	0.000275
C2H4	0.000755773	0.00131745	0.00488629	0.000538333	0.00993816	0.015032	0.0196467	0.008729	0.008729	0.00618	0.00384304	0.000668
C2H2	0.00181084	0.00206746	0.00654508	0.000928657	0.0124291	0.0130582	0.018169	0.01477	0.007385	0.008181	0.00424128	0.00129
C2	0.0234912	0.0132994	0.0192018	0.0033898	0.0378011	0.042593	0.0393699	0.082222	0.041111	0.033655	0.00807752	0.006301
N2H4	0.0010258	0.00193078	0.0033391	0.000361618	0.00650467	0.00604137	0.0141575	0.003746	0.003746	0.004244	0.00341322	0.000406
t-N2H2	0.00299385	0.00337417	0.00493566	0.000617556	0.011243	0.015766	0.0201409	0.009113	0.009113	0.006772	0.00434911	0.001065
N2	0.00505317	0.004163	0.00677449	0.000933008	0.0117842	0.0122934	0.0171433	0.012132	0.006066	0.007241	0.00447666	0.001494
CH3NH2	0.000543794	0.00125909	0.00409253	0.000451316	0.00643085	0.00634081	0.0136055	0.003325	0.003325	0.004048	0.00328785	0.000333
CH2NH	0.00137125	0.00193946	0.00607079	0.00115621	0.0116663	0.0168412	0.0193594	0.00848	0.00848	0.006266	0.00403763	0.000797
HCN	0.00319206	0.00295402	0.00798214	0.00162406	0.0137515	0.0136087	0.0177812	0.01393	0.006965	0.007998	0.00443545	0.001496
CH3OH	0.000644154	0.00134138	0.00532715	0.000784561	0.00783993	0.00874102	0.0134084	0.003231	0.003231	0.003751	0.00322112	0.000304
CH2O	0.00181927	0.00251264	0.0105132	0.00236792	0.0169934	0.0283901	0.0163862	0.006747	0.006747	0.005329	0.00384044	0.000676
CO	0.00161191	0.00308924	0.0163761	0.00399891	0.0194776	0.0208252	0.0157818	0.011136	0.005568	0.007099	0.00437481	0.000968
cycButane	0.00063405	0.00128069	0.00407953	0.000427052	0.00664639	0.00684561	0.0145775	0.004456	0.004456	0.005126	0.00343336	0.000463
cycButene	0.00103839	0.00160514	0.00442863	0.000555541	0.00894118	0.0140611	0.019337	0.009514	0.009514	0.006509	0.00384397	0.000772
cycButadiene	0.00200332	0.00226067	0.00492342	0.000703927	0.0115047	0.0183424	0.0236631	0.017918	0.017918	0.009824	0.00467298	0.001749
propane	0.000391454	0.00100746	0.00433528	0.00039496	0.0061324	0.00556153	0.0140314	0.003747	0.003747	0.004324	0.00325431	0.000326
propene	0.000724386	0.00130177	0.00476867	0.00053097	0.00911366	0.0148774	0.0193616	0.008952	0.008952	0.005818	0.00375524	0.000618
propyne	0.00130373	0.00170115	0.00600216	0.000823116	0.0107139	0.0130827	0.017893	0.015096	0.007548	0.006939	0.00402775	0.000976
allene	0.00119503	0.00175173	0.00600227	0.000924861	0.0118309	0.0141878	0.0189276	0.017076	0.008538	0.007618	0.00420095	0.000943
C3		0.00552	0.0163988	0.00615295	0.0232704	0.0263567	0.0190906	0.03574	0.01787	0.017254	0.0057521	0.004018
	%TAE[(Q)]/100	%TAE[(T)]/1000	DAD[CCSD]	DAD[CCSDT]	T1	D1/2	D2/10	∆INDmax[(T)]	∆INDmax[(T)]	∆IND[(T)]	rI[(T)]/100	∆IND[(Q)]
N2O	0.00895892	0.00699334	0.0148991	0.00466611	0.020608	0.025249	0.0184213	0.022158	0.011079	0.008851	0.00484853	0.002089
W4-17_cs2.xyz	0.00667604	0.00563992	0.0160385	0.00517519	0.0208207	0.026233	0.0180162	0.024014	0.012007	0.012747	0.00521862	0.002579
W4-17_s2o.xyz	0.0120834	0.00812533	0.0151916	0.00495085	0.023424	0.031256	0.0222764	0.018592	0.018592	0.011122	0.00524005	0.002647
W4-17_o3.xyz	0.0333819	0.0177338	0.0111698	0.00343852	0.0273528	0.0391274	0.0278159	0.033399	0.033399	0.012117	0.00631324	0.003747
W4-17_s3.xyz	0.0172447	0.0102282	0.0111296	0.00393828	0.0225886	0.0286858	0.0248775	0.024721	0.024721	0.014083	0.00567177	0.00374
W4-17_s4-c2v.xyz	0.0256066	0.0123092	0.0142435	0.00679543	0.0222798	0.0450553	0.028342	0.040287	0.040287	0.017162	0.00612032	0.006147
W4-17_clf5.xyz	0.0156407	0.0148636	0.0117486	0.00299018	0.0143163	0.0246814	0.0177061	0.009247	0.009247	0.005107	0.00432907	0.000773
W4-17_fno.xyz	0.0085558	0.00777596	0.0156255	0.00423962	0.0213858	0.0302419	0.0189893	0.009062	0.009062	0.006781	0.00471427	0.001459
cycButane	0.00063405	0.00128069	0.00407953	0.000427052	0.00664639	0.00684561	0.0145775		0.004456	0.005126	0.00343336	0.000463
cycButene	0.00103839	0.00160514	0.00442863	0.000555541	0.00894118	0.0140611	0.019337		0.009514	0.006509	0.00384397	0.000772
cycButadiene	0.00200332	0.00226067	0.00492342	0.000703927	0.0115047	0.0183424	0.0236631		0.017918	0.009824	0.00467298	0.001749
cycPentadiene	0.00133297	0.00181549	0.00478868	0.000664658	0.0103407	0.0155852	0.020388		0.01242	0.00756	0.00411093	0.001039
C6H6	0.00148162	0.00195975	0.0043169	0.000610483	0.00984498	0.0134991	0.0186612		0.012267	0.008195	0.00423383	0.001116
	%TAE[(Q)]/100	%TAE[(T)]/1000	DAD[CCSD]	DAD[CCSDT]	T1	D1/2	D2/10		∆INDmax[(T)]	∆IND[(T)]	rI[(T)]/100	∆IND[(Q)]
N2H4	0.0010258	0.00193078	0.0033391	0.000361618	0.00650467	0.00604137	0.0141575		0.003746	0.004244	0.00341322	0.000406
t-N2H2	0.00299385	0.00337417	0.00493566	0.000617556	0.011243	0.015766	0.0201409		0.009113	0.006772	0.00434911	0.001065
N2	0.00505317	0.004163	0.00677449	0.000933008	0.0117842	0.0122934	0.0171433		0.006066	0.007241	0.00447666	0.001494
	%TAE[(Q)]/100	%TAE[(T)]/1000	DAD[CCSD]	DAD[CCSDT]	T1	D1/2	D2/10		∆INDmax[(T)]	∆IND[(T)]	rI[(T)]/100	∆IND[(Q)]
CH3NH2	0.000543794	0.00125909	0.00409253	0.000451316	0.00643085	0.00634081	0.0136055		0.003325	0.004048	0.00328785	0.000333
CH2NH	0.00137125	0.00193946	0.00607079	0.00115621	0.0116663	0.0168412	0.0193594		0.00848	0.006266	0.00403763	0.000797
HCN	0.00319206	0.00295402	0.00798214	0.00162406	0.0137515	0.0136087	0.0177812		0.006965	0.007998	0.00443545	0.001496
	%TAE[(Q)]/100	%TAE[(T)]/1000	DAD[CCSD]	DAD[CCSDT]	T1	D1/2	D2/10		∆INDmax[(T)]	∆IND[(T)]	rI[(T)]/100	∆IND[(Q)]
CH3OH	0.000644154	0.00134138	0.00532715	0.000784561	0.00783993	0.00874102	0.0134084		0.003231	0.003751	0.00322112	0.000304
CH2O	0.00181927	0.00251264	0.0105132	0.00236792	0.0169934	0.0283901	0.0163862		0.006747	0.005329	0.00384044	0.000676
CO	0.00161191	0.00308924	0.0163761	0.00399891	0.0194776	0.0208252	0.0157818		0.005568	0.007099	0.00437481	0.000968
	0.00311276	0.00356959	0.0137855	0.00334933	0.0190851	0.0250216	0.0153596		0.007736	0.006734	0.00426581	0.001033
	0.00895892	0.00699334	0.0148991	0.00466611	0.020608	0.025249	0.0184213		0.011079	0.008851	0.00484853	0.002089
	0	0	0	0	0	0	0		0	0	0	0
	0.000644154	0.00134138	0.00532715	0.000784561	0.00783993	0.00874102	0.0134084		0.003231	0.003751	0.00322112	0.000304
	0.00161191	0.00212173	0.0113164	0.00262809	0.0161834	0.0233497	0.0182497		0.007654	0.005676	0.00403154	0.000708
	0.00259646	0.00308924	0.0163761	0.00399891	0.0194776	0.0208252	0.0157818		0.005568	0.007099	0.00437481	0.000968
	0	0	0	0	0	0	0		0	0	0	0
	0.00505317	0.004163	0.00677449	0.000933008	0.0117842	0.0122934	0.0171433		0.006066	0.007241	0.00447666	0.001494
	0.00259646	0.00308924	0.0163761	0.00399891	0.0194776	0.0208252	0.0157818		0.005568	0.007099	0.00437481	0.000968
	0.0060414	0.00566413	0.0212185	0.00650134	0.0258193	0.0258087	0.0180199		0.01021	0.01265	0.00522252	0.002291
	0.0056755	0.00435349	0.0274405	0.00989693	0.0305341	0.0328883	0.0197853		0.00517	0.010457	0.00473532	0.002281
	0.00148816	0.00219962	0.0114587	0.00229069	0.01726	0.017557	0.0225518		0.004485	0.004809	0.0039088	0.000527
	0.00132217	0.00200073	0.0116796	0.00231792	0.0171665	0.0173048	0.0240868		0.003132	0.004152	0.00357746	0.000387
	0.00222956	0.00242746	0.00567865	0.0015182	0.0127257	0.0116627	0.0241891		0.003997	0.006515	0.00408029	0.000736
	0	0	0	0	0	0	0		0	0	0	0
	0.013902	0.00832615	0.00841127	0.00213412	0.0168381	0.015929	0.021176		0.013478	0.016453	0.00556352	0.003851
	0.0104632	0.00754	0.00601778	0.00156939	0.0175955	0.0179524	0.0180173		0.011276	0.014833	0.00513946	0.003078
	0	0	0	0	0	0	0		0	0	0	0
cycButane	0.00063405	0.00128069	0.00407953	0.000427052	0.00664639	0.00684561	0.0145775		0.004456	0.005126	0.00343336	0.000463
cycButene	0.00103839	0.00160514	0.00442863	0.000555541	0.00894118	0.0140611	0.019337		0.009514	0.006509	0.00384397	0.000772
cycButadiene	0.00200332	0.00226067	0.00492342	0.000703927	0.0115047	0.0183424	0.0236631		0.017918	0.009824	0.00467298	0.001749
cycPentadiene	0.00133297	0.00181549	0.00478868	0.000664658	0.0103407	0.0155852	0.020388		0.01242	0.00756	0.00411093	0.001039
C6H6	0.00148162	0.00195975	0.0043169	0.000610483	0.00984498	0.0134991	0.0186612		0.012267	0.008195	0.00423383	0.001116

## Sheet: cc-pVDZnoD
	0.845767	0.824548	0.875199	0.868166	0.854886	0.828627	0.907861	0.83657	0.815618	0.806286		0.690982		0.88761	-0.851692	0.901845	0.819658	0.185398	0.610913	0.99846	0.838614	0.246905	1	-0.1341	-0.698021	0.87965	0.715213	0.778489
	0.593923	0.548931	0.73849	0.728082	0.780976	0.751884	0.63571	0.759897	0.793822	0.656745				0.660696	R up to before BN		1	0.55425	0.954606	0.899302	0.990501	0.510434	0.819658	0.217895	-0.943026	0.979155	0.323782	0.661343
														-0.0646042	incl. BN spoilsport
													MeanSigned	0.000533116	-5.76129e-05	0.000581742	0.00339206	0.00273444	0.00612646		0.00349989	0.00316931		0.000375195	-0.000727075	0.0038604	0.00010783	0.000308604				0.00661195	0.00702023	0.000795642	-0.00132543	0.00755001	0.000408277	0.000679748
													MeanAbs	0.000630961	0.000240374	0.000598962	0.00339206	0.00283991	0.00612646		0.00349989	0.00316931		0.000478855	0.000727226	0.0038604	0.00049856	0.000506767				0.00661195	0.00702023	0.000958899	0.00132575	0.00755001	0.000863799	0.000909836
									0.782517	0.118702			RMS	0.000956931	0.00062197	0.000828881	0.00629927	0.00303676	0.00779801		0.0049765	0.00332049		0.00085905	0.00200034	0.00643333	0.00221898	0.00133444			Snorm	0.0099415	0.0088877	0.00144441	0.00285931	0.0107617	0.00267588	0.00173959
																∆INDbar																	CCSDT -	CCSDT-	CCSDT-3 -	CCSDT-1b -
																	∆INDbar	∆IDbar	∆ITbar	ratio	∆INDbar	∆IDbar	ratio	∆INDbar									CCSD	CCSDT-3	CCSDT-1b	CCSD			CCSDTQ							CCSDT(Q)
														T4-T3	T4-(Q)	∆(Q)	CCSD(T)-CCSD	CCSD(T)-CCSD	CCSD(T)-CCSD		CCSDT-CCSD	CCSDT-CCSD		∆T3onT3	∆T3	∆(T-1b)	CCSDT-(T)	CCSDT-(T)L	Total T4	T4-(Q)	∆(Q)	CCSD(T)-CCSD	Total T3	∆T3onT3	∆T3	∆(T-1b)	CCSDT-(T)	CCSDT-(T)L	molecule	matitoINDmax	matitoINDbar	TruhlarMdiag	Snorm	matitoIDbar	matitoITbar	molecule	matitoINDmax	matitoINDbar	TruhlarMdiag
													W4-17_be.xyz			0								0	0	0	0	0			0		0	0	0	0	0	0	W4-17_be.xyz							W4-17_be.xyz
	DAD	maxDA	DAD	maxDA	DAD	maxDA	max|T1|	max|T2|	max|T3|	max|T4|	cc-pVDZ	cc-pVDZ	W4-17_be2.xyz			0								0	0	0	0	0			0		0	0	0	0	0	0	W4-17_be2.xyz							W4-17_be2.xyz
	CCSD	CCSD	CCSDT	CCSDT	CCSDTQ	CCSDTQ					Total T4	Total T3	zzzJFS_beobe			0								0	0	0	0	0			0		0	0	0	0	0	0	zzzJFS_beobe							zzzJFS_beobe
W4-17_cyclobutene.xyz	0.00358589	0.003939	0.000313064	0.000397458	5.60649e-05	6.56555e-05	0.0234698	0.155072	0.00184727	0.000112808		0.005122	W4-17_cyclobutene.xyz	0.000534	0.000158	0.000376	0.003008	0.003771	0.006779	0.443723	0.003195	0.004079	0.439236	0.000623	-0.000474	0.003046	0.000187	0.000381	0.001315	0.00053	0.000785	0.00689	0.007349	0.001409	-0.00108	0.00702	0.000459	0.000851	W4-17_cyclobutene.xyz	0.04808	0.038463	0.09609	0.105069	0.949355	0.045445	W4-17_cyclobutene.xyz	0.047684	0.038305	0.09571
W4-17_t-butadiene.xyz	0.0044433	0.00482891	0.000411601	0.000452828	6.33331e-05	6.12939e-05	0.0288363	0.165025	0.00277482	0.000234097		0.00622	W4-17_t-butadiene.xyz	0.00065	0.000267	0.000383	0.003668	0.003654	0.007322	0.500956	0.00394	0.003969	0.498167	0.000822	-0.000568	0.003686	0.000272	0.000602	0.001666	0.000883	0.000783	0.007836	0.008436	0.001729	-0.001225	0.007932	0.0006	0.00121	W4-17_t-butadiene.xyz	0.059952	0.041842	0.123115	0.110582	0.935945	0.05906	W4-17_t-butadiene.xyz	0.059463	0.041575	0.12272
W4-17_cyclobutane.xyz	0.00275384	0.00189966	0.000192111	0.000163739	3.11457e-05	1.88555e-05	0.00728505	0.0305531	0.000406537	1.42165e-05		0.00385	W4-17_cyclobutane.xyz	0.000277	6.8e-05	0.000209	0.002082	0.00342	0.005502	0.378408	0.00227	0.003756	0.376701	0.000443	-0.000317	0.002144	0.000188	0.000263	0.000742	0.000272	0.00047	0.005196	0.005673	0.0011	-0.000782	0.005355	0.000477	0.000664	W4-17_cyclobutane.xyz	0.023215	0.033238	0.04142	0.09514	0.97622	0.01764	W4-17_cyclobutane.xyz	0.023229	0.03317	0.041435
W4-17_n-pentane.xyz	0.00290061	0.00224368	0.000195751	0.000216477			0.00918253	0.019852	0.000196491	6.25392e-06		0.003474	W4-17_n-pentane.xyz			0.00016	0.001825	0.003196	0.005022	0.363473	0.00202	0.003566	0.361618	0.000397	-0.000267	0.00189	0.000195	0.000248			0.000372	0.004632	0.005135	0.000999	-0.000672	0.004808	0.000503	0.000634	W4-17_n-pentane.xyz	0	NaN	0	NaN	1	0	W4-17_n-pentane.xyz	0.022619	0.031661	0.039895
W4-17_benzene.xyz	0.00404463	0.00489928	0.000380168	0.00052003	4.97515e-05	6.14317e-05	0.0259714	0.117281	0.00319063	0.001003		0.006644	W4-17_benzene.xyz			0.000405	0.004284	0.004277	0.008561	0.500409	0.004491	0.00449	0.500056	0.000859	-0.000789	0.004421	0.000207	0.000588			0.000877	0.00921	0.009651	0.001784	-0.001672	0.009539	0.000441	0.001173	W4-17_benzene.xyz	0	NaN	0	NaN	1	0	W4-17_benzene.xyz	0.04986	0.040674	0.1003
W4-17_acetic.xyz	0.0098231	0.0132557	0.00158912	0.00209879	0.00022839	0.000334874	0.0395743	0.0931492	0.00342545	0.000320612		0.003842	W4-17_acetic.xyz	0.000959	0.000535	0.000424	0.002533	0.003234	0.005767	0.439223	0.00278	0.003554	0.438901	0.000219	-0.000475	0.003036	0.000247	0.000222	0.002144	0.001249	0.000895	0.005634	0.006177	0.000532	-0.001026	0.006671	0.000543	0.000507	W4-17_acetic.xyz	0.039044	0.031175	0.07611	0.085081	0.96459	0.0407	W4-17_acetic.xyz	0.037737	0.03064	0.074085
W4-17_hclo4.xyz	0.0099392	0.0145381	0.00200109	0.00317789	0.000279131	0.000475695	0.0551203	0.0698169	0.00227994	0.000203386		0.004206	W4-17_hclo4.xyz	0.002491	0.001609	0.000882	0.003152	0.002987	0.006139	0.513439	0.003373	0.003191	0.513863	0.00012	-0.000564	0.003817	0.000221	0.0004	0.00476	0.003034	0.001726	0.006246	0.006669	0.000285	-0.001104	0.007488	0.000423	0.000758	W4-17_hclo4.xyz	0.052286	0.031077	0.094545	0.078868	0.960805	0.05535	W4-17_hclo4.xyz	0.048152	0.029468	0.08588
W4-17_c2f6.xyz	0.00878692	0.011108	0.000985358	0.00137553			0.0290485	0.0284078	0.000431545	too big		0.002115	W4-17_c2f6.xyz			0.000214	0.001383	0.002047	0.00343	0.403207	0.001575	0.002331	0.403226	3e-05	-0.000219	0.001764	0.000192	9.4e-05			0.000491	0.003142	0.003576	7.7e-05	-0.000492	0.003991	0.000434	0.000211	W4-17_c2f6.xyz	0	NaN	0	NaN	1	0	W4-17_c2f6.xyz	0.021344	0.020855	0.043505
W4-17_c2cl6.xyz	0.00912226	0.0117647	0.00117286	0.00158585			0.0195464	0.0315312	0.000548888	too big		0.003704	W4-17_c2cl6.xyz			0.000155	0.001725	0.002331	0.004056	0.425296	0.001955	0.00261	0.428258	0.000194	-0.000298	0.002059	0.00023	0.000148			0.000337	0.003849	0.00433	0.000436	-0.000657	0.004551	0.000481	0.000317	W4-17_c2cl6.xyz	0	NaN	0	NaN	1	0	W4-17_c2cl6.xyz	0.025698	0.021196	0.05212
W4-17_n2o4.xyz	0.0192169	0.0351594	0.00503878	0.0096516			0.060591	0.157243	0.007095	0.00101228		0.008082	W4-17_n2o4.xyz	0.002342	0.000804	0.001538	0.007395	0.004156	0.01155	0.640204	0.007628	0.004204	0.644692	-0.00043	-0.002339	0.010397	0.000233	0.000531	0.00429	0.001559	0.002731	0.013071	0.013403	-0.00059	-0.003918	0.017911	0.000332	0.000792	W4-17_n2o4.xyz	0.069434	0.043079	0.1309	0.101351	0.94417	0.07507	W4-17_n2o4.xyz	0.068703	0.042275	0.129885
W4-17_cloocl.xyz	0.00610593	0.00636205	0.000892289	0.00104327	0.000117169	0.000109287	0.0411552	0.0815341	0.00226646	0.000190655		0.004565	W4-17_cloocl.xyz	0.001764	0.00104	0.000724	0.002504	0.002122	0.004626	0.541288	0.002765	0.002415	0.533784	0.0005	-0.000388	0.002653	0.000261	0.000482	0.003355	0.001996	0.001359	0.004859	0.005337	0.000951	-0.000759	0.005145	0.000478	0.000875	W4-17_cloocl.xyz	0.047117	0.029655	0.090595	0.073695	0.95898	0.049575	W4-17_cloocl.xyz	0.044669	0.028615	0.08657
W4-17_clo3.xyz	0.00802708	0.0129093	0.00167608	0.00288453									W4-17_clo3.xyz																		#VALUE!		#VALUE!	#VALUE!	#VALUE!	#VALUE!	#VALUE!	#VALUE!	W4-17_clo3.xyz							W4-17_clo3.xyz	0	NaN	0
W4-17_hoclo.xyz	0.0111046	0.0208991	0.0021394	0.00401349	0.00030483	0.00059273	0.110665	0.137247	0.0111726	0.000766444	0.000834	0.004923	W4-17_hoclo.xyz	0.003982	0.00302	0.000962	0.003108	0.002172	0.00528	0.588636	0.003619	0.002515	0.58999	0.000588	-0.000346	0.003377	0.000511	0.000875	0.007017	0.005232	0.001785	0.005808	0.006723	0.001087	-0.000666	0.006302	0.000915	0.001545	W4-17_hoclo.xyz	0.06673	0.033678	0.1317	0.08193	0.9402	0.0719	W4-17_hoclo.xyz	0.057586	0.030658	0.11385
W4-17_pf5.xyz	0.00695029	0.00860853	0.000691174	0.000933346	8.09769e-05	9.86003e-05	0.0206692	0.0300323	0.000821849	5.48893e-05		0.001704	W4-17_pf5.xyz	0.000508	0.000267	0.000241	0.001115	0.00171	0.002826	0.39469	0.001206	0.001889	0.389661	-3.5e-05	-0.000179	0.00142	9.1e-05	3.2e-05	0.001224	0.000669	0.000555	0.00251	0.002726	-7e-05	-0.0004	0.003196	0.000216	7.7e-05	W4-17_pf5.xyz	0.025708	0.01889	0.045025	0.05329	0.98138	0.026405	W4-17_pf5.xyz	0.025623	0.018623	0.044835
W4-17_sf6.xyz	0.00629663	0.00872763	0.000742789	0.00120692			0.025332	0.0453593	0.00143175	7.95439e-05		0.001885	W4-17_sf6.xyz	0.000561	0.000265	0.000296	0.001412	0.001789	0.003201	0.441112	0.001493	0.001903	0.439635	8e-06	-0.00022	0.001705	8.1e-05	7.9e-05	0.001273	0.000619	0.000654	0.002995	0.003168	2.4e-05	-0.000467	0.003611	0.000173	0.000155	W4-17_sf6.xyz	0.035107	0.019943	0.060085	0.054802	0.97635	0.036435	W4-17_sf6.xyz	0.035052	0.019678	0.059865
W4-17_oxadiazole.xyz	0.011177	0.0196524	0.00193634	0.0035383	0.000345445	0.000602205	0.0459079	0.13134	0.00292357	0.000210078		0.006412	W4-17_oxadiazole.xyz	0.001668	0.000589	0.001079	0.004611	0.004125	0.008735	0.527816	0.004745	0.004273	0.52617	0.000568	-0.000943	0.00512	0.000134	0.000406	0.003367	0.001312	0.002055	0.009426	0.009677	0.001154	-0.001913	0.010436	0.000251	0.000748	W4-17_oxadiazole.xyz	0.05976	0.041325	0.117685	0.105053	0.94615	0.063835	W4-17_oxadiazole.xyz	0.058699	0.040736	0.116275
W4-17_dioxetan2one.xyz	0.0108839	0.0147694	0.00184305	0.00285208	0.000262909	0.000431611	0.0341593	0.0739758	0.0037161	0.000314109		0.004192	W4-17_dioxetan2one.xyz	0.001208	0.000636	0.000572	0.003013	0.003526	0.006538	0.460774	0.003269	0.00382	0.461137	0.000161	-0.000589	0.003697	0.000256	0.000248	0.002597	0.001407	0.00119	0.006513	0.007054	0.0004	-0.00125	0.007904	0.000541	0.000524	W4-17_dioxetan2one.xyz	0.04122	0.032121	0.0752	0.085605	0.967875	0.043075	W4-17_dioxetan2one.xyz	0.039402	0.031485	0.073075
W4-17_dioxetane.xyz	0.00618108	0.00570214	0.000683067	0.000662718			0.024631	0.0319912	0.000738048	2.76692e-05		0.003303	W4-17_dioxetane.xyz	0.000555	0.000228	0.000327	0.001938	0.002826	0.004763	0.406801	0.002146	0.003166	0.403991	0.000316	-0.000304	0.002134	0.000208	0.000225	0.001404	0.000688	0.000716	0.004564	0.005062	0.000753	-0.000711	0.00502	0.000498	0.000539	W4-17_dioxetane.xyz	0.024342	0.029594	0.04645	0.082413	0.975035	0.021485	W4-17_dioxetane.xyz	0.024209	0.029366	0.04635
W4-17_dithiotane.xyz	0.00570749	0.00578604	0.000553961	0.0007526	0.000103166	0.000112409	0.0152917	0.0419311	0.000969181	5.61643e-05		0.004696	W4-17_dithiotane.xyz	0.000458	0.0002	0.000258	0.002082	0.002895	0.004978	0.418324	0.002304	0.003189	0.419443	0.000419	-0.000308	0.002193	0.000222	0.000264	0.001087	0.000522	0.000565	0.004842	0.00536	0.000974	-0.000708	0.005094	0.000518	0.000618	W4-17_dithiotane.xyz	0.026559	0.030668	0.0534	0.084962	0.972695	0.026095	W4-17_dithiotane.xyz	0.026337	0.030468	0.053135
W4-17_borole.xyz	0.004562	0.00517104	0.000530593	0.000597597	8.0933e-05	9.12126e-05	0.0305505	0.114428	0.0024905	0.000127651		0.007158	W4-17_borole.xyz	0.000882	0.000308	0.000574	0.004418	0.004336	0.008754	0.504684	0.004911	0.004766	0.507492	0.00106	-0.00074	0.004591	0.000493	0.000902	0.002165	0.001025	0.00114	0.009476	0.010487	0.00218	-0.001566	0.009873	0.001011	0.001779	W4-17_borole.xyz	0.062849	0.043533	0.12875	0.115147	0.93261	0.06136	W4-17_borole.xyz	0.062338	0.043225	0.128405
W4-17_c2cl4.xyz	0.00884064	0.0139956	0.00113914	0.00187155	0.000177705	0.000260516	0.0258717	0.137079	0.00239132	0.000153984		0.00431	W4-17_c2cl4.xyz	0.000443	0.000187	0.000256	0.002196	0.002438	0.004634	0.473889	0.002419	0.002706	0.472	0.000323	-0.000393	10a	0.000223	0.000256	0.00095	0.000439	0.000511	0.004618	0.005073	0.000668	-0.000818	0.005223	0.000455	0.000491	W4-17_c2cl4.xyz	0.051369	0.024598	0.10652	0.065795	0.9478	0.05432	W4-17_c2cl4.xyz	0.051066	0.024411	0.10598
W4-17_c2f4.xyz	0.00933237	0.0156425	0.00114611	0.00206169	0.000144028	0.000192003	0.0396117	0.170865	0.00206251	0.000117447		0.002967	W4-17_c2f4.xyz	0.00068	0.000339	0.000341	0.002045	0.002234	0.00428	0.477915	0.002268	0.002526	0.473091	0.000152	-0.000347	0.002463	0.000223	0.000243	0.001507	0.000793	0.000714	0.004258	0.004736	0.000321	-0.000717	0.005132	0.000478	0.000465	W4-17_c2f4.xyz	0.051539	0.025371	0.1058	0.067765	0.94871	0.05451	W4-17_c2f4.xyz	0.050714	0.025032	0.10463
W4-17_cis-c2f2cl2.xyz	0.0092454	0.0139911	0.00117674	0.00190431	0.000158823	0.000174352	0.0339456	0.145588	0.00172612	0.000142991		0.003672	W4-17_cis-c2f2cl2.xyz	0.000586	0.000282	0.000304	0.00214	0.002302	0.004443	0.481765	0.002377	0.00259	0.478558	0.000229	-0.00037	0.002518	0.000237	0.000267	0.001268	0.000644	0.000624	0.004468	0.004963	0.000477	-0.000764	0.00525	0.000495	0.000512	W4-17_cis-c2f2cl2.xyz	0.05193	0.025053	0.10719	0.0669	0.94776	0.05495	W4-17_cis-c2f2cl2.xyz	0.051285	0.024771	0.106235
W4-17_trans-c2f2cl2.xyz	0.00920746	0.0137142	0.00116968	0.00186161	0.000157914	0.000168935	0.0336955	0.14169	0.00211197	0.000157615		0.003662	W4-17_trans-c2f2cl2.xyz	0.000585	0.000284	0.000301	0.00213	0.002304	0.004433	0.480379	0.002364	0.002566	0.479513	0.000228	-0.000368	0.002504	0.000234	0.000261	0.001273	0.000656	0.000617	0.004454	0.004945	0.000475	-0.000761	0.005231	0.000491	0.000504	W4-17_trans-c2f2cl2.xyz	0.051574	0.02501	0.106425	0.066853	0.948125	0.05455	W4-17_trans-c2f2cl2.xyz	0.050937	0.024726	0.105485
W4-17_cyclopentadiene.xyz	0.00416448	0.00500739	0.000403451	0.000535672	6.82296e-05	8.17115e-05	0.0287006	0.136027	0.00270219	7.45969e-05		0.006165	W4-17_cyclopentadiene.xyz	0.000707	0.000215	0.000492	0.003791	0.004049	0.007841	0.483546	0.004007	0.004309	0.481842	0.000774	-0.000614	0.003847	0.000216	0.000535	0.001732	0.00073	0.001002	0.008292	0.008768	0.001653	-0.001355	0.00847	0.000476	0.001092	W4-17_cyclopentadiene.xyz	0.056347	0.040975	0.114565	0.109626	0.94006	0.054625	W4-17_cyclopentadiene.xyz	0.055924	0.04076	0.114245
W4-17_formic-anhydride.xyz	0.0131514	0.017973	0.00223801	0.00374325	0.00032242	0.000564457	0.044386	0.0774257	0.00289569	0.000204908		0.004765	W4-17_formic-anhydride.xyz	0.001276	0.000687	0.000589	0.003323	0.003561	0.006884	0.482714	0.003695	0.003961	0.482628	0.000215	-0.000651	0.004131	0.000372	0.000298	0.002799	0.001605	0.001194	0.007046	0.007825	0.000487	-0.001366	0.008704	0.000779	0.000625	W4-17_formic-anhydride.xyz	0.041055	0.034196	0.08481	0.089502	0.958085	0.042895	W4-17_formic-anhydride.xyz	0.040822	0.033509	0.084315
W4-17_furan.xyz	0.00818964	0.01164	0.00117244	0.00182207	0.000181106	0.000261929	0.0282696	0.114397	0.00263645	0.000184892		0.005701	W4-17_furan.xyz	0.000938	0.000333	0.000605	0.003703	0.003922	0.007624	0.485639	0.003902	0.00416	0.483999	0.000591	-0.000675	0.003986	0.000199	0.00041	0.002123	0.000902	0.001221	0.007987	0.008416	0.001265	-0.00144	0.008591	0.000429	0.000841	W4-17_furan.xyz	0.048579	0.038095	0.101655	0.101334	0.949545	0.0512	W4-17_furan.xyz	0.048049	0.037762	0.100615
W4-17_oxetane.xyz	0.00550503	0.00491072	0.000596225	0.000587655	8.1668e-05	6.63824e-05	0.0158878	0.0331255	0.000623789	3.0863e-05		0.003618	W4-17_oxetane.xyz	0.000437	0.00017	0.000267	0.001997	0.003077	0.005075	0.393575	0.002216	0.003431	0.392421	0.000383	-0.000306	0.002139	0.000219	0.000252	0.001128	0.000535	0.000593	0.004836	0.005366	0.000923	-0.000729	0.005172	0.00053	0.000612	W4-17_oxetane.xyz	0.024798	0.031584	0.04679	0.089026	0.974555	0.021345	W4-17_oxetane.xyz	0.024669	0.031414	0.046675
W4-17_pyrrole.xyz	0.00537826	0.00621436	0.00065334	0.000902347	9.84647e-05	0.000126076	0.0236772	0.107393	0.00223121	0.000206551		0.005751	W4-17_pyrrole.xyz	0.000804	0.000264	0.00054	0.003658	0.004054	0.007712	0.474326	0.003865	0.004296	0.473594	0.000659	-0.000642	0.003848	0.000207	0.000449	0.001885	0.000767	0.001118	0.008027	0.008475	0.001417	-0.001394	0.008452	0.000448	0.000927	W4-17_pyrrole.xyz	0.044863	0.038159	0.094085	0.10285	0.952995	0.04708	W4-17_pyrrole.xyz	0.044596	0.037895	0.09336
W4-17_silole.xyz	0.0043779	0.00533664	0.000448023	0.000580493	7.49359e-05	9.02482e-05	0.0301077	0.129301	0.0024291	8.63774e-05		0.00665	W4-17_silole.xyz	0.000916	0.00038	0.000536	0.004042	0.004105	0.008146	0.496134	0.004356	0.004489	0.492482	0.000893	-0.000642	0.004105	0.000314	0.000672	0.002214	0.00113	0.001084	0.008733	0.009432	0.001891	-0.001379	0.00892	0.000699	0.001383	W4-17_silole.xyz	0.058616	0.042493	0.12127	0.112787	0.937475	0.058745	W4-17_silole.xyz	0.058169	0.042113	0.12069
W4-17_thiophene.xyz	0.00732318	0.0126702	0.000891657	0.0015741	0.000146199	0.00022657	0.0282067	0.125517	0.00200906	0.00013145		0.006536	W4-17_thiophene.xyz	0.000895	0.000317	0.000578	0.003857	0.004024	0.007881	0.489405	0.004087	0.004294	0.487651	0.000707	-0.00069	0.00407	0.00023	0.000477	0.002015	0.000853	0.001162	0.008298	0.008787	0.001494	-0.001477	0.00877	0.000489	0.000967	W4-17_thiophene.xyz	0.049981	0.038835	0.105395	0.103092	0.947235	0.05263	W4-17_thiophene.xyz	0.049627	0.038518	0.10458
W4-17_beta-lactim.xyz	0.00628815	0.0080992	0.00090286	0.00123709	0.000131244	0.000141376	0.0303283	0.117915	0.00145461	0.000110458		0.004579	W4-17_beta-lactim.xyz	0.000431	-7.9e-05	0.00051	0.002965	0.003616	0.006581	0.450539	0.003126	0.003861	0.447402	0.000438	-0.000521	0.003209	0.000161	0.000302	0.000896	-0.000164	0.00106	0.006634	0.007003	0.000984	-0.001145	0.007164	0.000369	0.000656	W4-17_beta-lactim.xyz	0.043484	0.034501	0.08958	0.093715	0.116604	0.151104	W4-17_beta-lactim.xyz	0.043711	0.03458	0.090045
W4-17_clf5.xyz	0.0100658	0.0147554	0.00202474	0.0029902	0.000308859	0.000466203	0.0597616	0.0938575	0.00322035	0.000883203		0.003667	W4-17_clf5.xyz	0.00058	-0.000177	0.000757	0.00312	0.002144	0.005265	0.592705	0.003418	0.002348	0.592785	-4e-06	-0.000394	0.003816	0.000298	0.000558	0.001105	-0.000308	0.001413	0.005648	0.006141	9e-06	-0.000743	0.006875	0.000493	0.000911	W4-17_clf5.xyz	0.051766	0.026115	0.10859	0.065143	0.081303	0.107418	W4-17_clf5.xyz	0.052237	0.026292	0.10955
W4-17_clf3.xyz	0.00986816	0.0170128	0.00176003	0.00348796	0.000197162	0.000271559	0.0622681	0.159642	0.00894856	0.00149792		0.003509	W4-17_clf3.xyz	0.000461	-0.000175	0.000636	0.002405	0.001854	0.004259	0.564687	0.002763	0.002132	0.564454	1.7e-05	-0.000256	0.003002	0.000358	0.000505	0.000905	-0.000311	0.001216	0.00449	0.005128	6.9e-05	-0.000507	0.005566	0.000638	0.00088	W4-17_clf3.xyz	0.050035	0.024179	0.09788	0.061774	0.08016	0.104339	W4-17_clf3.xyz	0.05054	0.024354	0.098885
W4-17_pf3.xyz	0.00827756	0.00997909	0.000888005	0.00113694	0.00010058	0.000116553	0.0252632	0.0666599	0.000963399	7.60941e-05		0.002309	W4-17_pf3.xyz	0.000232	-4.6e-05	0.000278	0.0013	0.00178	0.003081	0.422078	0.001461	0.002028	0.418745	-3.7e-05	-0.000196	0.001694	0.000161	0.000102	0.000537	-9.7e-05	0.000634	0.002868	0.003229	-5.9e-05	-0.000427	0.003715	0.000361	0.000232	W4-17_pf3.xyz	0.02228	0.020348	0.044945	0.05708	0.083193	0.103541	W4-17_pf3.xyz	0.022323	0.020394	0.04507
W4-17_hoclo2.xyz	0.013657	0.0210981	0.00321751	0.005276	0.000457734	0.000768064	0.0752593	0.0840501	0.00427398	0.000513825		0.004944	W4-17_hoclo2.xyz	0.000765	-0.000423	0.001188	0.003458	0.002778	0.006236	0.554522	0.003952	0.003136	0.557562	0.00019	-0.000492	0.004254	0.000494	0.000743	0.001461	-0.000749	0.00221	0.006554	0.007451	0.000431	-0.000941	0.007961	0.000897	0.001344	W4-17_hoclo2.xyz	0.056717	0.031225	0.10292	0.07851	0.093998	0.125224	W4-17_hoclo2.xyz	0.058038	0.031648	0.105305
W4-17_h2no-NONPLANAR.xyz													W4-17_h2no-NONPLANAR.xyz																		#VALUE!		#VALUE!	#VALUE!	#VALUE!	#VALUE!	#VALUE!	#VALUE!	W4-17_h2no-NONPLANAR.xyz	0	NaN	0	NaN	NaN	NaN	W4-17_h2no-NONPLANAR.xyz	0	NaN	0
W4-17_nh2oh.xyz	0.003619	0.00267096	0.000294574	0.000272892	6.10042e-05	5.71024e-05	0.00897443	0.0622918	0.00114031	6.61699e-05		0.002643	W4-17_nh2oh.xyz	0.000304	-3.5e-05	0.000339	0.001387	0.002011	0.003397	0.408181	0.001506	0.00224	0.402029	0.000266	-0.000213	0.001453	0.000119	0.00015	0.00066	-8.2e-05	0.000742	0.003204	0.003498	0.000621	-0.000497	0.003374	0.000294	0.000354	W4-17_nh2oh.xyz	0.027537	0.028053	0.055505	0.07728	0.101893	0.129945	W4-17_nh2oh.xyz	0.027589	0.028088	0.055605
W4-17_cyclopropane.xyz	0.00272024	0.00210726	0.000156635	0.000115928	3.5345e-05	2.616e-05	0.00725902	0.0534323	0.000621223	4.48893e-05		0.00376	W4-17_cyclopropane.xyz	0.000206	-1.9e-05	0.000225	0.00201	0.003301	0.00531	0.37846	0.002201	0.003634	0.377207	0.000439	-0.000299	0.002061	0.000191	0.000265	0.000463	-4.3e-05	0.000506	0.004994	0.005475	0.00108	-0.000733	0.005128	0.000481	0.000652	W4-17_cyclopropane.xyz	0.024142	0.032839	0.048775	0.093926	0.124563	0.157403	W4-17_cyclopropane.xyz	0.024156	0.032858	0.04881
W4-17_cyclopropene.xyz	0.00406228	0.00459243	0.00035588	0.00048313	7.39184e-05	8.46935e-05	0.0237294	0.138177	0.00199588	0.000281335		0.005558	W4-17_cyclopropene.xyz	0.000467	-5.3e-05	0.00052	0.003307	0.003875	0.007183	0.460457	0.0035	0.004179	0.455789	0.0007	-0.000536	0.003336	0.000193	0.000416	0.000944	-0.000107	0.001051	0.007462	0.007928	0.001565	-0.00121	0.007573	0.000466	0.000924	W4-17_cyclopropene.xyz	0.047135	0.04097	0.092865	0.109864	0.129389	0.17036	W4-17_cyclopropene.xyz	0.047239	0.041023	0.093085
W4-17_ch3ph2.xyz	0.00277311	0.00236531	0.00014253	0.000105077	3.32372e-05	2.29865e-05	0.00896436	0.0457419	0.000854009	4.98354e-05		0.003798	W4-17_ch3ph2.xyz	0.00013	2e-06	0.000128	0.001436	0.002387	0.003822	0.375621	0.001712	0.002864	0.374126	0.000418	-0.00017	0.001464	0.000276	0.000322	0.000291	5e-06	0.000286	0.003542	0.004231	0.001041	-0.00043	0.00362	0.000689	0.000795	W4-17_ch3ph2.xyz	0.021363	0.031344	0.04115	0.088782	0.118438	0.149782	W4-17_ch3ph2.xyz	0.021368	0.031342	0.041155
W4-17_nh2f.xyz	0.00644571	0.00662653	0.000593215	0.000721856	0.000118716	0.000132403	0.0123203	0.0736877	0.00202842	6.85746e-05		0.002486	W4-17_nh2f.xyz	0.000247	-2.4e-05	0.000271	0.001413	0.001818	0.003231	0.437326	0.001561	0.002035	0.434093	0.000236	-0.00022	0.001545	0.000148	0.000121	0.000545	-5.3e-05	0.000598	0.003141	0.003476	0.00053	-0.000491	0.003437	0.000335	0.000276	W4-17_nh2f.xyz	0.029518	0.025749	0.060795	0.070428	0.093843	0.119592	W4-17_nh2f.xyz	0.029556	0.025773	0.06087
W4-17_cclh3.xyz	0.00522166	0.00456567	0.000356053	0.000397178	5.94598e-05	6.13968e-05	0.0116428	0.0571827	0.0012473	6.64566e-05		0.002661	W4-17_cclh3.xyz	7.6e-05	-5e-06	8.1e-05	0.001036	0.001841	0.002877	0.360097	0.001217	0.002155	0.360913	0.000232	-0.000135	0.00112	0.000181	0.00015	0.000176	-1.6e-05	0.000192	0.002561	0.003001	0.00058	-0.000329	0.00275	0.00044	0.000387	W4-17_cclh3.xyz	0.021167	0.022714	0.041715	0.065726	0.096246	0.11896	W4-17_cclh3.xyz	0.021167	0.022719	0.041715
W4-17_clno.xyz	0.0181851	0.0209409	0.00434514	0.00582271	0.000685172	0.00107564	0.0705759	0.188455	0.0209245	0.00415161	0.00153	0.007751	W4-17_clno.xyz	0.00118	-0.000371	0.001551	0.004999	0.003073	0.008072	0.619301	0.006376	0.003863	0.622717	0.000296	-0.000637	0.006717	0.001377	0.001634	0.002035	-0.000608	0.002643	0.008974	0.011212	0.000577	-0.001201	0.011836	0.002238	0.002627	W4-17_clno.xyz	0.064782	0.038546	0.1269	0.090693	0.097241	0.135786	W4-17_clno.xyz	0.065285	0.038917	0.12787
W4-17_tetrahedrane.xyz	0.00323387	0.00268135	0.000226519	0.000216431	5.81877e-05	5.05313e-05	0.0130598	0.0652503	0.000681702	5.49866e-05		0.005229	W4-17_tetrahedrane.xyz	0.000442	-3.9e-05	0.000481	0.003092	0.004005	0.007097	0.435677	0.003249	0.004283	0.43136	0.000601	-0.000524	0.003172	0.000157	0.000322	0.000939	-8.8e-05	0.001027	0.007211	0.007602	0.001393	-0.001222	0.007431	0.000391	0.00075	W4-17_tetrahedrane.xyz	0.031173	0.038741	0.057405	0.105888	0.128332	0.167073	W4-17_tetrahedrane.xyz	0.03121	0.03878	0.057475
W4-17_n-butane.xyz	0.00288864	0.00230553	0.000181904	0.000171749	2.78671e-05	1.9558e-05	0.00757786	0.0196884	0.000248891	1.00286e-05		0.003377	W4-17_n-butane.xyz	0.000139	-1.3e-05	0.000152	0.00175	0.003113	0.004864	0.35986	0.001945	0.003488	0.357997	0.000389	-0.000253	0.001809	0.000195	0.000244	0.000321	-3.1e-05	0.000352	0.004463	0.004967	0.000983	-0.000634	0.004618	0.000504	0.00063	W4-17_n-butane.xyz	0.021817	0.031389	0.03826	0.09082	0.123075	0.154464	W4-17_n-butane.xyz	0.021831	0.031402	0.03828
W4-17_c2cl2.xyz	0.00779703	0.00675046	0.000866878	0.000770432	0.000160923	0.000154618	0.0169005	0.0857185	0.001892	0.000990407	0.000736	0.004977	W4-17_c2cl2.xyz	0.00047	-6.4e-05	0.000534	0.002529	0.00272	0.005249	0.481806	0.002668	0.002952	0.474733	0.000387	-0.000475	0.002756	0.000139	0.000206	0.000873	-0.000126	0.000999	0.005376	0.005697	0.000829	-0.001003	0.005871	0.000321	0.000433	W4-17_c2cl2.xyz	0.038846	0.029816	0.078885	0.077766	0.096417	0.126232	W4-17_c2cl2.xyz	0.038956	0.02988	0.079135
W4-17_c2clh3.xyz	0.00659169	0.00532968	0.000625506	0.000600038	9.31108e-05	7.54212e-05	0.0230415	0.138503	0.00140548	0.000187274		0.004579	W4-17_c2clh3.xyz	0.000218	-3.9e-05	0.000257	0.002368	0.002763	0.005131	0.461508	0.002591	0.003087	0.456323	0.000491	-0.000368	0.002468	0.000223	0.00033	0.000448	-7.9e-05	0.000527	0.005196	0.005705	0.00107	-0.000805	0.00544	0.000509	0.000709	W4-17_c2clh3.xyz	0.046739	0.031404	0.09499	0.084433	0.106794	0.138198	W4-17_c2clh3.xyz	0.046838	0.031443	0.095205
W4-17_c2clh5.xyz	0.00503271	0.00388785	0.000369888	0.000421134	6.15924e-05	5.95429e-05	0.0104296	0.0441521	0.000792718	3.02527e-05		0.00305	W4-17_c2clh5.xyz	0.000102	-1.1e-05	0.000113	0.001376	0.002381	0.003757	0.36625	0.001568	0.00271	0.366526	0.000293	-0.000193	0.001468	0.000192	0.000184	0.000237	-3e-05	0.000267	0.003413	0.003884	0.000724	-0.000467	0.003627	0.000471	0.000463	W4-17_c2clh5.xyz	0.021917	0.025691	0.04349	0.074183	0.105082	0.130773	W4-17_c2clh5.xyz	0.021927	0.025702	0.043505
W4-17_c2clh.xyz	0.0074763	0.0065366	0.000780103	0.000698488	0.000149423	0.000137973	0.018766	0.099344	0.0020617	0.00118588	0.000785	0.005487	W4-17_c2clh.xyz	0.000582	-7.3e-05	0.000655	0.002874	0.003053	0.005927	0.4849	0.002994	0.003286	0.476752	0.000481	-0.00053	0.003043	0.00012	0.000223	0.001073	-0.000143	0.001216	0.006188	0.006488	0.001048	-0.001138	0.006578	0.0003	0.00048	W4-17_c2clh.xyz	0.039099	0.035349	0.078175	0.091451	0.107124	0.142473	W4-17_c2clh.xyz	0.039186	0.035422	0.078365
W4-17_ccl2h2.xyz	0.00661071	0.00758154	0.000579348	0.000776245	9.40659e-05	0.000116485	0.0141485	0.0557342	0.0013681	0.000114073		0.002948	W4-17_ccl2h2.xyz	9.6e-05	-3e-06	9.9e-05	0.001175	0.001845	0.00302	0.389073	0.001377	0.002148	0.390638	0.000212	-0.000159	0.001324	0.000202	0.000155	0.00022	-9e-06	0.000229	0.002757	0.003221	0.000501	-0.000368	0.003088	0.000464	0.000367	W4-17_ccl2h2.xyz	0.022824	0.020938	0.04602	0.059694	0.088342	0.10928	W4-17_ccl2h2.xyz	0.022824	0.020941	0.046025
W4-17_ccl2o.xyz	0.0119514	0.0184148	0.00206537	0.00362087	0.000330979	0.000556038	0.0345599	0.0889143	0.00543609	0.000535305		0.004413	W4-17_ccl2o.xyz	0.000341	-5.3e-05	0.000394	0.002614	0.002848	0.005462	0.478579	0.002996	0.003218	0.482137	0.00016	-0.00048	0.003316	0.000382	0.000307	0.000688	-0.000103	0.000791	0.005434	0.006183	0.000358	-0.000992	0.006817	0.000749	0.000601	W4-17_ccl2o.xyz	0.041201	0.026061	0.08164	0.068867	0.090688	0.116748	W4-17_ccl2o.xyz	0.041375	0.026114	0.08197
W4-17_ccl3h.xyz	0.00755519	0.00916931	0.00078785	0.00104376	0.000137586	0.000169208	0.0131516	0.0491449	0.00145707	6.76737e-05		0.003219	W4-17_ccl3h.xyz	0.000121	-3e-06	0.000124	0.001352	0.001961	0.003314	0.408089	0.001575	0.00226	0.410691	0.000202	-0.000197	0.00157	0.000223	0.000165	0.000272	-6e-06	0.000278	0.003071	0.003555	0.00046	-0.000443	0.003538	0.000484	0.000369	W4-17_ccl3h.xyz	0.025187	0.020381	0.04969	0.057262	0.084543	0.104924	W4-17_ccl3h.xyz	0.025187	0.020384	0.049695
W4-17_ccl4.xyz	0.00832641	0.0105409	0.00100841	0.00132526	0.000192284	0.000237487	0.0144175	0.0473342	0.00113241	6.61608e-05		0.003472	W4-17_ccl4.xyz	0.000153	2e-06	0.000151	0.001542	0.002084	0.003626	0.425262	0.001771	0.002359	0.428814	0.000187	-0.000242	0.001826	0.000229	0.000163	0.000331	3e-06	0.000328	0.003409	0.003882	0.000418	-0.000531	0.003995	0.000473	0.000347	W4-17_ccl4.xyz	0.026016	0.020305	0.05203	0.056256	0.082366	0.10267	W4-17_ccl4.xyz	0.026006	0.020303	0.05202
W4-17_cf2cl2.xyz	0.00825829	0.0109491	0.000952455	0.00128072	0.000130178	0.000147705	0.0260674	0.0524565	0.00182665	0.000117107		0.002688	W4-17_cf2cl2.xyz	0.00017	-1.5e-05	0.000185	0.001428	0.002	0.003428	0.416569	0.001635	0.002241	0.421827	8.7e-05	-0.000213	0.001761	0.000207	0.00014	0.000384	-3.5e-05	0.000419	0.003185	0.00363	0.000206	-0.000475	0.003899	0.000445	0.0003	W4-17_cf2cl2.xyz	0.025258	0.020162	0.05011	0.056327	0.082602	0.102763	W4-17_cf2cl2.xyz	0.025258	0.020177	0.05011
W4-17_fno.xyz	0.0170993	0.0235653	0.00360661	0.00587065	0.000584084	0.000919514	0.0557679	0.130751	0.0111436	0.00204525	0.001002	0.005809	W4-17_fno.xyz	0.000895	-0.000332	0.001227	0.004113	0.003086	0.007197	0.571329	0.005033	0.003646	0.579906	-5.9e-05	-0.000539	0.005631	0.00092	0.000975	0.001649	-0.000571	0.00222	0.007766	0.009319	-3.2e-05	-0.001091	0.010442	0.001553	0.001625	W4-17_fno.xyz	0.049094	0.0358	0.09407	0.08737	0.097558	0.133358	W4-17_fno.xyz	0.049829	0.036132	0.095165
W4-17_ch2clf.xyz	0.00718927	0.00575413	0.000640725	0.000563052	8.83027e-05	6.9227e-05	0.0178244	0.0521952	0.00174462	0.000166625		0.00248	W4-17_ch2clf.xyz	0.000126	-1.5e-05	0.000141	0.001167	0.001826	0.002994	0.38991	0.001374	0.002142	0.390785	0.000158	-0.000158	0.001374	0.000207	0.000147	0.000297	-3.4e-05	0.000331	0.002739	0.003213	0.000376	-0.000368	0.003205	0.000474	0.000343	W4-17_ch2clf.xyz	0.022061	0.021311	0.04435	0.060696	0.088919	0.11023	W4-17_ch2clf.xyz	0.02208	0.021326	0.04438
W4-17_chf3.xyz	0.00787314	0.00813715	0.000772289	0.000881019	9.27072e-05	9.46367e-05	0.0219323	0.0385014	0.000983198	8.5917e-05		0.001904	W4-17_chf3.xyz	0.000173	-3e-05	0.000203	0.001185	0.001821	0.003005	0.394212	0.00136	0.002109	0.392044	4.2e-05	-0.000176	0.001494	0.000175	9.1e-05	0.000404	-6.6e-05	0.00047	0.00273	0.003136	0.000104	-0.000402	0.003434	0.000406	0.000216	W4-17_chf3.xyz	0.020458	0.020484	0.039315	0.057969	0.08479	0.105274	W4-17_chf3.xyz	0.020497	0.020514	0.03938
W4-17_clcof.xyz	0.0112973	0.0152493	0.00183194	0.00235306	0.000267808	0.000376292	0.0391645	0.0888757	0.00281753	0.00029396		0.003689	W4-17_clcof.xyz	0.000336	-6.6e-05	0.000402	0.002417	0.002725	0.005142	0.470051	0.002701	0.002998	0.473943	6.9e-05	-0.000443	0.003075	0.000284	0.000211	0.000695	-0.000127	0.000822	0.005075	0.005653	0.000174	-0.000924	0.006403	0.000578	0.000427	W4-17_clcof.xyz	0.039337	0.025523	0.077435	0.068102	0.090351	0.115874	W4-17_clcof.xyz	0.039526	0.025589	0.07779
W4-17_formamide.xyz	0.0114473	0.0155045	0.00187392	0.00258358	0.000264448	0.000350896	0.0499539	0.0985041	0.00454573	0.000273071	0.000479	0.004253	W4-17_formamide.xyz	0.000368	-9.2e-05	0.00046	0.0028	0.003369	0.006169	0.453882	0.003188	0.003837	0.453808	0.000268	-0.000516	0.003436	0.000388	0.000335	0.000777	-0.000194	0.000971	0.006108	0.006941	0.000617	-0.001103	0.007427	0.000833	0.00073	W4-17_formamide.xyz	0.038096	0.031481	0.074575	0.085227	0.108795	0.140275	W4-17_formamide.xyz	0.038285	0.031573	0.07494
W4-17_cyclobutadiene.xyz	0.00465673	0.00575915	0.000435026	0.000623201	8.01941e-05	0.000101812	0.0354666	0.220458	0.00250221	0.000299059		0.009538	W4-17_cyclobutadiene.xyz	0.000317	-0.000291	0.000608	0.005983	0.003848	0.009831	0.608585	0.006905	0.004031	0.631401	0.001764	-0.001117	0.006258	0.000922	0.001674	0.000696	-0.000475	0.001171	0.011572	0.013066	0.003152	-0.002115	0.012029	0.001494	0.002767	W4-17_cyclobutadiene.xyz	0.086404	0.052475	0.18357	0.129063	0.131212	0.183687	W4-17_cyclobutadiene.xyz	0.087373	0.052766	0.185925
W4-17_allyl.xyz	0.00360183	0.00534711	0.000323195	0.000473608									W4-17_allyl.xyz																		#VALUE!		#VALUE!	#VALUE!	#VALUE!	#VALUE!	#VALUE!	#VALUE!	W4-17_allyl.xyz	0	NaN	0	NaN	NaN	NaN	W4-17_allyl.xyz	0	NaN	0
W4-17_cyclopropyl.xyz	0.00279716	0.00440484	0.000205525	0.000327447									W4-17_cyclopropyl.xyz																		#VALUE!		#VALUE!	#VALUE!	#VALUE!	#VALUE!	#VALUE!	#VALUE!	W4-17_cyclopropyl.xyz	0	NaN	0	NaN	NaN	NaN	W4-17_cyclopropyl.xyz	0	NaN	0
W4-17_h2ccn.xyz	0.00586879	0.00663969	0.000752232	0.00123402									W4-17_h2ccn.xyz																		#VALUE!		#VALUE!	#VALUE!	#VALUE!	#VALUE!	#VALUE!	#VALUE!	W4-17_h2ccn.xyz	0	NaN	0	NaN	NaN	NaN	W4-17_h2ccn.xyz	0	NaN	0
W4-17_oxirene.xyz	0.00854766	0.00841277	0.00134342	0.00152898	0.00022429	0.000245867	0.0248833	0.14207	0.00350902	0.000274637	0.000876	0.006472	W4-17_oxirene.xyz	0.000651	-9.8e-05	0.000749	0.00412	0.003643	0.007764	0.530723	0.004502	0.003962	0.5319	0.000816	-0.000852	0.004538	0.000382	0.000628	0.001266	-0.000198	0.001464	0.008575	0.009329	0.001647	-0.001716	0.009398	0.000754	0.001216	W4-17_oxirene.xyz	0.054034	0.042984	0.10873	0.109012	0.118264	0.161248	W4-17_oxirene.xyz	0.054145	0.043082	0.10895
W4-17_oxirane.xyz	0.00675191	0.00640213	0.00079219	0.000909482	0.000113839	0.00012723	0.0206425	0.0556885	0.00128555	0.000108891	0.000411	0.003695	W4-17_oxirane.xyz	0.000307	-4.7e-05	0.000354	0.002119	0.002999	0.005118	0.414029	0.002339	0.003347	0.411361	0.000371	-0.000336	0.002304	0.00022	0.000244	0.000661	-0.000104	0.000765	0.004966	0.00549	0.000875	-0.000779	0.005394	0.000524	0.000578	W4-17_oxirane.xyz	0.027513	0.031775	0.056515	0.088164	0.114097	0.145872	W4-17_oxirane.xyz	0.027565	0.031822	0.05664
W4-17_dioxirane.xyz	0.00651986	0.00771096	0.000790255	0.00115412	0.00013355	0.000173526	0.0260245	0.138849	0.00232477	0.000295072	0.000751	0.00444	W4-17_dioxirane.xyz	0.00066	-0.000124	0.000784	0.003031	0.002863	0.005893	0.514252	0.003096	0.003085	0.50089	0.000466	-0.000501	0.003131	6.5e-05	0.000249	0.001254	-0.000245	0.001499	0.006226	0.006423	0.000971	-0.00104	0.006492	0.000197	0.000521	W4-17_dioxirane.xyz	0.051632	0.034958	0.10832	0.089873	0.105288	0.140246	W4-17_dioxirane.xyz	0.051873	0.035082	0.108855
W4-17_ketene.xyz	0.0154944	0.0178585	0.00284522	0.00304561	0.000429024	0.00047353	0.0383407	0.126619	0.00658569	0.00090182	0.000704	0.005854	W4-17_ketene.xyz	0.000547	-9.1e-05	0.000638	0.004253	0.004126	0.008378	0.507578	0.004709	0.004519	0.510295	0.000276	-0.000932	0.005365	0.000456	0.000373	0.001096	-0.00018	0.001276	0.008787	0.009694	0.000669	-0.001873	0.010898	0.000907	0.000766	W4-17_ketene.xyz	0.040437	0.038068	0.079415	0.099191	0.116497	0.154566	W4-17_ketene.xyz	0.04057	0.038159	0.07964
W4-17_acetaldehyde.xyz	0.0104244	0.0131266	0.00161679	0.00266199	0.000234502	0.000392654	0.0233587	0.123767	0.00280503	0.000191285	0.000428	0.004222	W4-17_acetaldehyde.xyz	0.000303	-6.6e-05	0.000369	0.00255	0.003204	0.005754	0.44317	0.002842	0.003597	0.441373	0.00038	-0.000449	0.002911	0.000292	0.00023	0.000621	-0.000141	0.000762	0.005723	0.006386	0.000876	-0.000991	0.006501	0.000663	0.000552	W4-17_acetaldehyde.xyz	0.040378	0.033456	0.083045	0.091066	0.114708	0.148164	W4-17_acetaldehyde.xyz	0.04052	0.033522	0.08335
W4-17_formic.xyz	0.0113344	0.0161424	0.00181547	0.00258106	0.000251026	0.000334653	0.0502164	0.107104	0.0044204	0.000396402	0.000485	0.003988	W4-17_formic.xyz	0.000408	-0.000108	0.000516	0.002734	0.003179	0.005913	0.462371	0.003049	0.003565	0.460992	0.000178	-0.000522	0.003393	0.000315	0.000259	0.00085	-0.000221	0.001071	0.005882	0.006558	0.00042	-0.001101	0.007239	0.000676	0.000563	W4-17_formic.xyz	0.038156	0.030594	0.07539	0.081917	0.103799	0.134393	W4-17_formic.xyz	0.038372	0.030702	0.075795
W4-17_methanol.xyz	0.00434668	0.00237916	0.000355624	0.000239616	4.43767e-05	2.79273e-05	0.0112443	0.0336719	0.000927006	4.83955e-05	0.000253	0.002454	W4-17_methanol.xyz	0.000192	-2.2e-05	0.000214	0.001188	0.00211	0.003299	0.360218	0.001359	0.002447	0.357068	0.000242	-0.000161	0.001278	0.000171	0.000171	0.000436	-4.6e-05	0.000482	0.002954	0.003389	0.000597	-0.000397	0.003189	0.000435	0.000429	W4-17_methanol.xyz	0.019955	0.026915	0.038095	0.076824	0.106368	0.133284	W4-17_methanol.xyz	0.019984	0.026937	0.038145
W4-17_ethanol.xyz	0.00423888	0.0026364	0.000358362	0.000270149	4.55557e-05	3.24008e-05	0.0111613	0.0283586	0.000586165	3.42544e-05		0.002854	W4-17_ethanol.xyz	0.000183	-2.3e-05	0.000206	0.001455	0.002557	0.004012	0.362662	0.001637	0.002907	0.360255	0.000295	-0.000207	0.001549	0.000182	0.000199	0.000414	-5.8e-05	0.000472	0.003643	0.004108	0.000736	-0.000509	0.003881	0.000465	0.000505	W4-17_ethanol.xyz	0.020918	0.028545	0.03967	0.081774	0.111989	0.140534	W4-17_ethanol.xyz	0.020947	0.028568	0.039725
W4-17_glyoxal.xyz	0.0124849	0.0174184	0.00203145	0.00337198	0.000308162	0.000517931	0.0306853	0.127486	0.0036645	0.00029222		0.00522	W4-17_glyoxal.xyz	0.000508	-0.000108	0.000616	0.00337	0.003367	0.006737	0.500223	0.003695	0.003734	0.497375	0.00042	-0.000607	0.003882	0.000325	0.000309	0.000999	-0.000214	0.001213	0.007078	0.007774	0.000883	-0.001269	0.00816	0.000696	0.00064	W4-17_glyoxal.xyz	0.050772	0.036393	0.10446	0.094308	0.110344	0.146737	W4-17_glyoxal.xyz	0.05103	0.036501	0.10499
W4-17_t-hcoh.xyz	0.012869	0.0197215	0.00169466	0.00253301	0.000168235	0.000260316	0.0595332	0.0922166	0.00515108	0.000261844	0.000491	0.004613	W4-17_t-hcoh.xyz	0.00035	-5.6e-05	0.000406	0.002677	0.003092	0.00577	0.464032	0.003299	0.003768	0.466818	0.000497	-0.000419	0.003221	0.000622	0.000583	0.000754	-0.000111	0.000865	0.005808	0.007122	0.00109	-0.000889	0.006921	0.001314	0.001249	W4-17_t-hcoh.xyz	0.032163	0.033937	0.06242	0.091132	0.112226	0.146163	W4-17_t-hcoh.xyz	0.032266	0.033993	0.062485
W4-17_c-hcoh.xyz	0.0124556	0.0191051	0.00165951	0.00251518	0.000162388	0.000253241	0.059739	0.102879	0.00510604	0.000441632	0.000498	0.004692	W4-17_c-hcoh.xyz	0.000376	-5.8e-05	0.000434	0.002796	0.003127	0.005924	0.472058	0.003431	0.003782	0.475669	0.000553	-0.000404	0.003282	0.000635	0.000643	0.00081	-0.000114	0.000924	0.006012	0.007339	0.001193	-0.00086	0.007006	0.001327	0.001352	W4-17_c-hcoh.xyz	0.033728	0.034835	0.06645	0.092981	0.113045	0.14788	W4-17_c-hcoh.xyz	0.033826	0.034893	0.066505
W4-17_hcnh.xyz	0.0118491	0.0219835	0.00196232	0.0036042									W4-17_hcnh.xyz																		#VALUE!		#VALUE!	#VALUE!	#VALUE!	#VALUE!	#VALUE!	#VALUE!	W4-17_hcnh.xyz	0	NaN	0	NaN	NaN	NaN	W4-17_hcnh.xyz	0	NaN	0
W4-17_hocn.xyz	0.00811489	0.00774843	0.00110233	0.00120382	0.000199489	0.000149282	0.0284187	0.108282	0.00373446	0.00118954	0.000813	0.00505	W4-17_hocn.xyz	0.000802	-0.000172	0.000974	0.003331	0.003542	0.006874	0.48465	0.003415	0.003723	0.478425	0.000352	-0.000659	0.003722	8.4e-05	0.000185	0.001512	-0.000336	0.001848	0.007065	0.007279	0.00077	-0.001384	0.007893	0.000214	0.000386	W4-17_hocn.xyz	0.037428	0.037135	0.077295	0.095557	0.110288	0.147423	W4-17_hocn.xyz	0.037636	0.037307	0.07778
W4-17_honc.xyz	0.0160385	0.0202099	0.00293539	0.00392938	0.000469861	0.000619791	0.0357541	0.0910468	0.00713397	0.000617651	0.000784	0.005613	W4-17_honc.xyz	0.000573	-0.000102	0.000675	0.003923	0.003649	0.007572	0.518093	0.004418	0.004059	0.521175	0.000539	-0.000851	0.00473	0.000495	0.000297	0.001154	-0.000192	0.001346	0.008111	0.009076	0.001104	-0.001704	0.009676	0.000965	0.000625	W4-17_honc.xyz	0.036985	0.038497	0.074095	0.098784	0.112703	0.151199	W4-17_honc.xyz	0.037133	0.038599	0.07441
W4-17_hnco.xyz	0.0161321	0.0191388	0.00328086	0.0039896	0.000437819	0.00053375	0.0431405	0.0983912	0.00726503	0.00127825	0.000813	0.006106	W4-17_hnco.xyz	0.000729	-0.000167	0.000896	0.005269	0.004659	0.009928	0.530721	0.005603	0.004954	0.530738	-0.000231	-0.001332	0.007166	0.000334	0.000332	0.00143	-0.000311	0.001741	0.010488	0.011139	-0.000274	-0.00254	0.013953	0.000651	0.000657	W4-17_hnco.xyz	0.03936	0.03716	0.074345	0.095191	0.111048	0.148209	W4-17_hnco.xyz	0.039631	0.037327	0.07485
W4-17_hcno-NONLINEAR.xyz	0.0208443	0.0249994	0.00571785	0.00721679	0.000860237	0.0010909	0.0404053	0.117515	0.00745909	0.00210402	0.001313	0.007298	W4-17_hcno-NONLINEAR.xyz	0.001324	-0.00041	0.001734	0.005891	0.004162	0.010051	0.585994	0.00592	0.004293	0.579653	-0.00078	-0.001703	0.008403	2.9e-05	0.000107	0.002357	-0.000727	0.003084	0.011169	0.011269	-0.001136	-0.003079	0.015484	0.0001	0.000221	W4-17_hcno-NONLINEAR.xyz	0.049144	0.043346	0.0981	0.10614	0.113237	0.156583	W4-17_hcno-NONLINEAR.xyz	0.049802	0.043756	0.099335
W4-17_c-n2h2.xyz	0.00518983	0.00576991	0.000446161	0.000611837	0.000109881	0.000100269	0.0297647	0.182838	0.00295266	0.000287362	0.000776	0.005262	W4-17_c-n2h2.xyz	0.000627	-9.1e-05	0.000718	0.003328	0.003136	0.006464	0.514851	0.003387	0.00334	0.503493	0.00059	-0.000559	0.003356	5.9e-05	0.000312	0.001178	-0.00018	0.001358	0.006856	0.007029	0.001212	-0.001156	0.006973	0.000173	0.00063	W4-17_c-n2h2.xyz	0.050111	0.04047	0.10474	0.102592	0.114568	0.155038	W4-17_c-n2h2.xyz	0.050249	0.040561	0.105055
W4-17_hnnn.xyz	0.0147032	0.0192087	0.00421609	0.00604644	0.000620585	0.000739309	0.061512	0.139315	0.00940478	0.00186303	0.001424	0.007408	W4-17_hnnn.xyz	0.001421	-0.000458	0.001879	0.00606	0.00429	0.010349	0.585507	0.006286	0.004466	0.584635	-9e-06	-0.00132	0.007615	0.000226	0.000604	0.002501	-0.000794	0.003295	0.011443	0.011854	0.000178	-0.002474	0.01415	0.000411	0.00103	W4-17_hnnn.xyz	0.055003	0.04457	0.107575	0.108569	0.115197	0.159767	W4-17_hnnn.xyz	0.055673	0.045028	0.10896
W4-17_hnc.xyz	0.0176301	0.0176431	0.00315549	0.00330351	0.000441216	0.000470578	0.0274648	0.0945016	0.00930942	0.00136959	0.000747	0.006607	W4-17_hnc.xyz	0.000421	-7.2e-05	0.000493	0.00473	0.004486	0.009216	0.513238	0.005395	0.005041	0.516961	0.000649	-0.001055	0.005801	0.000665	0.000352	0.000851	-0.000137	0.000988	0.009905	0.011228	0.001375	-0.00214	0.011993	0.001323	0.000764	W4-17_hnc.xyz	0.032312	0.042387	0.064885	0.109337	0.123002	0.165389	W4-17_hnc.xyz	0.032382	0.042459	0.06507
W4-17_t-hono.xyz	0.0133451	0.0195023	0.00255034	0.00432572	0.000426882	0.000691141	0.0509395	0.101685	0.00763048	0.00117719	0.00092	0.005471	W4-17_t-hono.xyz	0.000832	-0.000276	0.001108	0.003749	0.00318	0.006929	0.541059	0.004486	0.003696	0.548277	0.000333	-0.000558	0.004711	0.000737	0.000873	0.001573	-0.000491	0.002064	0.007338	0.008635	0.000679	-0.001135	0.009091	0.001297	0.001527	W4-17_t-hono.xyz	0.05321	0.036644	0.101755	0.091416	0.103624	0.140268	W4-17_t-hono.xyz	0.053822	0.03692	0.102755
W4-17_c-hono.xyz	0.0130864	0.0201895	0.00248298	0.00431447	0.000426694	0.000698759	0.0582821	0.105589	0.00753333	0.000832666	0.000892	0.005395	W4-17_c-hono.xyz	0.000805	-0.000253	0.001058	0.003837	0.003281	0.007118	0.539056	0.004452	0.003747	0.542993	0.000322	-0.000668	0.004798	0.000615	0.000718	0.001541	-0.000461	0.002002	0.007541	0.008648	0.000678	-0.001331	0.009301	0.001107	0.001288	W4-17_c-hono.xyz	0.052677	0.036171	0.09973	0.090815	0.103879	0.140051	W4-17_c-hono.xyz	0.053219	0.036424	0.10062
W4-17_nh2cl.xyz	0.00462249	0.00291234	0.000366497	0.000296005	7.99593e-05	5.78021e-05	0.0146645	0.0398371	0.000750214	3.79966e-05	0.000394	0.002952	W4-17_nh2cl.xyz	0.000197	-1.4e-05	0.000211	0.001196	0.001695	0.002891	0.413698	0.001328	0.001926	0.408113	0.000244	-0.00017	0.001254	0.000132	0.000135	0.00042	-3.5e-05	0.000455	0.002716	0.003031	0.000564	-0.000381	0.002848	0.000315	0.000326	W4-17_nh2cl.xyz	0.028277	0.023765	0.05794	0.065792	0.091552	0.115318	W4-17_nh2cl.xyz	0.028286	0.023779	0.05796
W4-17_t-hooo.xyz													W4-17_t-hooo.xyz																		#VALUE!		#VALUE!	#VALUE!	#VALUE!	#VALUE!	#VALUE!	#VALUE!	W4-17_t-hooo.xyz	0	NaN	0	NaN	NaN	NaN	W4-17_t-hooo.xyz	0	NaN	0
W4-17_c-hooo.xyz													W4-17_c-hooo.xyz																		#VALUE!		#VALUE!	#VALUE!	#VALUE!	#VALUE!	#VALUE!	#VALUE!	W4-17_c-hooo.xyz	0	NaN	0	NaN	NaN	NaN	W4-17_c-hooo.xyz	0	NaN	0
W4-17_ch3f.xyz	0.00627713	0.00546216	0.000472172	0.000511804	7.18321e-05	7.42361e-05	0.0101767	0.0415533	0.00157088	7.47427e-05	0.00018	0.002038	W4-17_ch3f.xyz	0.000126	-1.6e-05	0.000142	0.001024	0.001779	0.002803	0.365323	0.001214	0.002119	0.364236	0.000176	-0.000138	0.001176	0.00019	0.000133	0.000302	-3.6e-05	0.000338	0.002512	0.002974	0.000436	-0.000334	0.002872	0.000462	0.000332	W4-17_ch3f.xyz	0.018966	0.023562	0.03733	0.067778	0.0973	0.120862	W4-17_ch3f.xyz	0.01899	0.023578	0.037375
W4-17_ch2f2.xyz	0.00749534	0.0070541	0.000658562	0.000719895	8.50778e-05	8.57732e-05	0.0190553	0.0294244	0.00131392	0.000114635	0.000201	0.001953	W4-17_ch2f2.xyz	0.000153	-2.5e-05	0.000178	0.001103	0.001757	0.002859	0.385664	0.001294	0.002081	0.383407	9.9e-05	-0.000157	0.001352	0.000191	0.00011	0.000357	-6.2e-05	0.000419	0.002597	0.003049	0.000245	-0.000368	0.003172	0.000452	0.000263	W4-17_ch2f2.xyz	0.019499	0.021552	0.038635	0.06136	0.089113	0.110665	W4-17_ch2f2.xyz	0.019538	0.021577	0.0387
W4-17_cf4.xyz	0.00778789	0.00912521	0.000823904	0.00103784	9.57003e-05	0.000106046	0.0235625	0.0237237	0.000689492	3.83732e-05		0.001836	W4-17_cf4.xyz	0.000188	-2.9e-05	0.000217	0.001233	0.001865	0.003097	0.397999	0.00138	0.002105	0.395983	1.2e-05	-0.000189	0.001557	0.000147	6.8e-05	0.000438	-6.2e-05	0.0005	0.002799	0.003138	3.3e-05	-0.000424	0.003529	0.000339	0.000155	W4-17_cf4.xyz	0.021071	0.019851	0.039945	0.055901	0.082073	0.101925	W4-17_cf4.xyz	0.021095	0.01988	0.039995
W4-17_sih3f.xyz	0.00708332	0.00670773	0.000617071	0.000576696	6.82554e-05	4.80073e-05	0.0205302	0.0375797	0.00112701	0.000115174	0.000174	0.00207	W4-17_sih3f.xyz	0.000126	-1.4e-05	0.00014	0.000961	0.00164	0.002602	0.369473	0.00124	0.002179	0.362679	0.000161	-0.000106	0.001185	0.000279	0.000218	0.000298	-3.4e-05	0.000332	0.002322	0.003027	0.000423	-0.000254	0.002858	0.000705	0.000559	W4-17_sih3f.xyz	0.01687	0.022899	0.03392	0.066203	0.097121	0.12002	W4-17_sih3f.xyz	0.016875	0.022913	0.033925
W4-17_sif4.xyz	0.00752225	0.00686535	0.000657924	0.000647816	8.22067e-05	7.18523e-05	0.0206661	0.0168442	0.000525068	2.67326e-05		0.001609	W4-17_sif4.xyz	0.000183	-3.3e-05	0.000216	0.000936	0.001699	0.002636	0.355218	0.001025	0.001908	0.349472	-7.6e-05	-0.000154	0.001255	8.9e-05	-6e-06	0.000433	-8e-05	0.000513	0.002217	0.002443	-0.000171	-0.000356	0.00297	0.000226	7e-06	W4-17_sif4.xyz	0.019576	0.018128	0.03354	0.052033	0.079805	0.097933	W4-17_sif4.xyz	0.019624	0.018161	0.033615
W4-17_c2h3f.xyz	0.00801647	0.00945557	0.000847415	0.00114039	0.000105304	8.7812e-05	0.0253715	0.16287	0.00157904	6.93432e-05	0.000414	0.004018	W4-17_c2h3f.xyz	0.000267	-4.3e-05	0.00031	0.00238	0.002735	0.005116	0.465298	0.002625	0.00308	0.460123	0.0004	-0.00038	0.002605	0.000245	0.000325	0.000558	-8.5e-05	0.000643	0.005193	0.005747	0.000885	-0.000822	0.005684	0.000554	0.000693	W4-17_c2h3f.xyz	0.045637	0.031796	0.09344	0.085444	0.107226	0.139022	W4-17_c2h3f.xyz	0.045719	0.031839	0.09364
W4-17_c2h5f.xyz	0.0059542	0.00472154	0.000474812	0.000469526	7.05838e-05	6.41361e-05	0.0100299	0.031643	0.000699644	3.52455e-05	0.000217	0.002567	W4-17_c2h5f.xyz	0.000132	-1.8e-05	0.00015	0.001332	0.002302	0.003634	0.366538	0.001533	0.002655	0.366046	0.000243	-0.000189	0.001479	0.000201	0.000173	0.00031	-4.3e-05	0.000353	0.003303	0.003797	0.00061	-0.000467	0.003654	0.000494	0.000437	W4-17_c2h5f.xyz	0.020013	0.026164	0.039365	0.075323	0.105534	0.131699	W4-17_c2h5f.xyz	0.020037	0.026182	0.039415
W4-17_fccf.xyz	0.00958633	0.0107081	0.00115228	0.00135414	0.000173355	0.000167432	0.0293346	0.107132	0.00312352	0.00142363	0.000568	0.003967	W4-17_fccf.xyz	0.000542	-6.7e-05	0.000609	0.002608	0.002801	0.005409	0.482159	0.002777	0.003081	0.474053	0.000233	-0.000491	0.003035	0.000169	0.000197	0.001047	-0.000133	0.00118	0.005511	0.005909	0.000532	-0.001027	0.006404	0.000398	0.000419	W4-17_fccf.xyz	0.037285	0.030924	0.076105	0.080625	0.098042	0.128967	W4-17_fccf.xyz	0.037359	0.030991	0.076295
W4-17_hccf.xyz	0.0090593	0.00791973	0.00105225	0.000997689	0.000163761	0.000153905	0.0215173	0.111652	0.00283478	0.00147317	0.000671	0.004788	W4-17_hccf.xyz	0.000625	-8.1e-05	0.000706	0.002986	0.00317	0.006156	0.485055	0.003121	0.003411	0.477802	0.000361	-0.000562	0.003322	0.000135	0.000209	0.00118	-0.000162	0.001342	0.006395	0.006728	0.000814	-0.001202	0.007116	0.000333	0.000453	W4-17_hccf.xyz	0.037963	0.035975	0.07639	0.093164	0.108256	0.144231	W4-17_hccf.xyz	0.038041	0.036056	0.07658
W4-17_hcof.xyz	0.01193	0.0148256	0.00184238	0.00219217	0.000250343	0.000363529	0.0402651	0.124782	0.00623617	0.000786173	0.000426	0.003626	W4-17_hcof.xyz	0.000353	-9.8e-05	0.000451	0.002516	0.002848	0.005363	0.469053	0.002824	0.003222	0.467086	9.5e-05	-0.00046	0.003189	0.000308	0.000214	0.00073	-0.000201	0.000931	0.00536	0.006014	0.000234	-0.000967	0.006747	0.000654	0.000456	W4-17_hcof.xyz	0.038262	0.028392	0.077665	0.075709	0.097035	0.125427	W4-17_hcof.xyz	0.038464	0.02849	0.07805
W4-17_f2co.xyz	0.0104634	0.0156562	0.00158298	0.00221507	0.000210949	0.00032166	0.0433314	0.115037	0.00760146	0.000865978	0.000371	0.002975	W4-17_f2co.xyz	0.000338	-7.1e-05	0.000409	0.002211	0.002627	0.004839	0.457007	0.002418	0.002893	0.455281	5e-06	-0.000405	0.002818	0.000207	0.000139	0.000715	-0.000143	0.000858	0.004703	0.005143	4e-05	-0.000857	0.00596	0.00044	0.000289	W4-17_f2co.xyz	0.037258	0.024969	0.07259	0.067222	0.089854	0.114822	W4-17_f2co.xyz	0.037447	0.02504	0.07294
W4-17_ch2-sing.xyz	0.00293138	0.00176332	0.000144284	8.53251e-05	1.19335e-05	8.04443e-06	0.0148749	0.177367	0.0033021	0.000290216	0.000646	0.008151	W4-17_ch2-sing.xyz	0.000444	9.1e-05	0.000353	0.003699	0.00278	0.006479	0.570921	0.005683	0.004107	0.58049	0.002166	-0.000307	0.003824	0.001984	0.002303	0.000861	0.000177	0.000684	0.007382	0.011238	0.004228	-0.000605	0.007615	0.003856	0.004453	W4-17_ch2-sing.xyz	0.047293	0.050696	0.090595	0.129165	0.133922	0.184617	W4-17_ch2-sing.xyz	0.047189	0.050605	0.090375
W4-17_propane.xyz	0.00288118	0.00229666	0.000162503	0.00012514	2.85172e-05	1.88112e-05	0.00596133	0.0224307	0.000408572	1.31843e-05	0.00024	0.003226	W4-17_propane.xyz	0.000124	-1.3e-05	0.000137	0.001633	0.002978	0.004611	0.354153	0.001832	0.003355	0.353191	0.000376	-0.000231	0.001687	0.000199	0.000241	0.00029	-2.5e-05	0.000315	0.004183	0.004697	0.000953	-0.000586	0.00433	0.000514	0.000623	W4-17_propane.xyz	0.020731	0.030994	0.036145	0.089866	0.122465	0.153459	W4-17_propane.xyz	0.020741	0.031007	0.03616
W4-17_propene.xyz	0.0038793	0.00388434	0.000281379	0.000357863	5.22298e-05	5.24063e-05	0.0232375	0.156046	0.00138506	6.78074e-05	0.000434	0.004643	W4-17_propene.xyz	0.000235	-3.9e-05	0.000274	0.00257	0.003332	0.005901	0.435446	0.002781	0.003674	0.430829	0.000582	-0.000392	0.002591	0.000211	0.000365	0.000492	-8.1e-05	0.000573	0.0059	0.006418	0.001333	-0.000899	0.005984	0.000518	0.000833	W4-17_propene.xyz	0.045954	0.036726	0.091945	0.100716	0.125358	0.162084	W4-17_propene.xyz	0.046048	0.036765	0.09215
W4-17_propyne.xyz	0.00558223	0.00457718	0.000520973	0.000460588	0.000120304	9.61185e-05	0.0165663	0.0863269	0.00159404	0.000776313	0.000682	0.00549	W4-17_propyne.xyz	0.000563	-7.8e-05	0.000641	0.00309	0.003647	0.006737	0.458661	0.00323	0.003947	0.450049	0.000597	-0.000543	0.003176	0.00014	0.000283	0.001056	-0.000162	0.001218	0.006947	0.007326	0.001353	-0.001208	0.007181	0.000379	0.000662	W4-17_propyne.xyz	0.038644	0.041013	0.076345	0.10894	0.127246	0.168259	W4-17_propyne.xyz	0.038731	0.041091	0.076535
W4-17_allene.xyz	0.00583151	0.00468843	0.000597677	0.000487669	9.81639e-05	8.06187e-05	0.0202023	0.0847113	0.00178152	0.000384878	0.000623	0.006374	W4-17_allene.xyz	0.00027	-9.2e-05	0.000362	0.003788	0.003828	0.007616	0.497374	0.004085	0.004182	0.494133	0.000876	-0.000632	0.003841	0.000297	0.000578	0.000569	-0.000175	0.000744	0.008112	0.008768	0.001862	-0.001346	0.008252	0.000656	0.001202	W4-17_allene.xyz	0.043988	0.043767	0.0887	0.114136	0.129376	0.173143	W4-17_allene.xyz	0.044129	0.043859	0.089
W4-17_b2h6.xyz	0.00296832	0.00199815	0.000228943	0.00019992	1.2975e-05	1.01037e-05	0.0129516	0.0492581	0.0015284	5.80671e-05	0.000183	0.003474	W4-17_b2h6.xyz	6.9e-05	6e-06	6.3e-05	0.001767	0.003179	0.004945	0.357258	0.002284	0.004082	0.358781	0.000642	-0.000174	0.001816	0.000517	0.000572	0.000176	1.7e-05	0.000159	0.004556	0.005875	0.001632	-0.000447	0.00469	0.001319	0.001453	W4-17_b2h6.xyz	0.021669	0.031798	0.03489	0.094828	0.132641	0.164439	W4-17_b2h6.xyz	0.021664	0.031792	0.03489
W4-17_bhf2.xyz	0.0105192	0.0162528	0.00107551	0.00168596	0.000102379	0.000143966	0.0460314	0.0432485	0.00197639	0.000180005	0.000187	0.002015	W4-17_bhf2.xyz	0.000147	-4.1e-05	0.000188	0.001262	0.002218	0.003479	0.362644	0.001493	0.002681	0.35769	-6.8e-05	-0.000204	0.001765	0.000231	5.9e-05	0.00035	-9.9e-05	0.000449	0.003033	0.003605	-0.000138	-0.000475	0.004218	0.000572	0.000175	W4-17_bhf2.xyz	0.017348	0.020541	0.032165	0.059257	0.088903	0.109444	W4-17_bhf2.xyz	0.017425	0.020582	0.032255
W4-17_bf3.xyz	0.00930593	0.0158622	0.000925695	0.00160413	9.68983e-05	0.000154037	0.0454092	0.0302613	0.00138775	0.000109898	0.000201	0.00178	W4-17_bf3.xyz	0.000173	-3.9e-05	0.000212	0.00117	0.002092	0.003262	0.358676	0.001317	0.00239	0.355274	-9.6e-05	-0.00019	0.001603	0.000147	1.2e-05	0.00041	-9.3e-05	0.000503	0.002785	0.003142	-0.000215	-0.000441	0.003798	0.000357	5.2e-05	W4-17_bf3.xyz	0.019091	0.019207	0.03331	0.055023	0.083335	0.102542	W4-17_bf3.xyz	0.019173	0.019246	0.03342
W4-17_c2h6.xyz	0.00289715	0.00227969	0.000137218	9.99725e-05	2.92605e-05	1.8685e-05	0.00528987	0.0416206	0.000777991	2.80662e-05	0.000208	0.002946	W4-17_c2h6.xyz	0.000105	-1.3e-05	0.000118	0.001427	0.002735	0.004162	0.342864	0.001627	0.003122	0.342598	0.00035	-0.000194	0.001471	0.0002	0.000229	0.000249	-3.2e-05	0.000281	0.003699	0.004216	0.000893	-0.000497	0.00382	0.000517	0.000595	W4-17_c2h6.xyz	0.019398	0.030277	0.03375	0.088087	0.12123	0.151507	W4-17_c2h6.xyz	0.019408	0.03029	0.03377
W4-17_h2cn.xyz	0.00573643	0.0103574											W4-17_h2cn.xyz																		#VALUE!		#VALUE!	#VALUE!	#VALUE!	#VALUE!	#VALUE!	#VALUE!	W4-17_h2cn.xyz	0	NaN	0	NaN	NaN	NaN	W4-17_h2cn.xyz	0	NaN	0
W4-17_nccn.xyz	0.00827899	0.00769677	0.000913068	0.000901452	0.000214531	0.000203562	0.0213742	0.108547	0.00262309	0.000704659	0.001466	0.007912	W4-17_nccn.xyz	0.001365	-0.000294	0.001659	0.005075	0.004452	0.009527	0.532697	0.005014	0.004589	0.522129	0.00065	-0.001025	0.005389	-6.1e-05	0.00027	0.002415	-0.000543	0.002958	0.010372	0.010339	0.001343	-0.002094	0.01109	-3.3e-05	0.000522	W4-17_nccn.xyz	0.048161	0.049336	0.099785	0.121138	0.123689	0.173025	W4-17_nccn.xyz	0.048534	0.04963	0.10055
W4-17_ch2nh2.xyz	0.0045966	0.0102964											W4-17_ch2nh2.xyz																		#VALUE!		#VALUE!	#VALUE!	#VALUE!	#VALUE!	#VALUE!	#VALUE!	W4-17_ch2nh2.xyz	0	NaN	0	NaN	NaN	NaN	W4-17_ch2nh2.xyz	0	NaN	0
W4-17_ch3nh.xyz	0.00307469	0.00509673											W4-17_ch3nh.xyz																		#VALUE!		#VALUE!	#VALUE!	#VALUE!	#VALUE!	#VALUE!	#VALUE!	W4-17_ch3nh.xyz	0	NaN	0	NaN	NaN	NaN	W4-17_ch3nh.xyz	0	NaN	0
W4-17_ch3nh2.xyz	0.00310056	0.00223719	0.000199631	0.000168434	3.22824e-05	1.93372e-05	0.0082907	0.0322797	0.00068086	3.40004e-05	0.00025	0.002773	W4-17_ch3nh2.xyz	0.000162	-2e-05	0.000182	0.001337	0.002472	0.00381	0.351011	0.001513	0.002831	0.348297	0.000304	-0.000185	0.001394	0.000176	0.000199	0.000364	-4.7e-05	0.000411	0.003392	0.003849	0.000772	-0.000467	0.003544	0.000457	0.000515	W4-17_ch3nh2.xyz	0.019715	0.028964	0.036145	0.083202	0.11423	0.143194	W4-17_ch3nh2.xyz	0.019734	0.028984	0.03618
W4-17_cf2.xyz	0.0133591	0.0231921	0.0018415	0.00313944	0.000181512	0.000283623	0.0598684	0.116556	0.00340841	0.000285859	0.000397	0.003419	W4-17_cf2.xyz	0.000366	-6.8e-05	0.000434	0.002355	0.002617	0.004972	0.473652	0.002765	0.003058	0.474841	3.7e-05	-0.000359	0.003087	0.00041	0.000353	0.00078	-0.00013	0.00091	0.004929	0.005763	0.000117	-0.000745	0.006391	0.000834	0.000716	W4-17_cf2.xyz	0.035673	0.026469	0.070975	0.070874	0.092375	0.118844	W4-17_cf2.xyz	0.035835	0.026537	0.071155
W4-17_n2h.xyz	0.00909009	0.0118742											W4-17_n2h.xyz																		#VALUE!		#VALUE!	#VALUE!	#VALUE!	#VALUE!	#VALUE!	#VALUE!	W4-17_n2h.xyz	0	NaN	0	NaN	NaN	NaN	W4-17_n2h.xyz	0	NaN	0
W4-17_t-n2h2.xyz	0.00499384	0.00579926	0.000426221	0.000600915	0.000105652	0.000102058	0.0298194	0.18172	0.00326501	0.00046474	0.000755	0.005107	W4-17_t-n2h2.xyz	0.00061	-8.2e-05	0.000692	0.00314	0.00304	0.00618	0.508091	0.00317	0.003206	0.497177	0.000533	-0.000535	0.003172	3e-05	0.000253	0.001153	-0.000164	0.001317	0.006516	0.006627	0.001117	-0.001132	0.006642	0.000111	0.000519	W4-17_t-n2h2.xyz	0.048776	0.039457	0.10255	0.100633	0.113549	0.153006	W4-17_t-n2h2.xyz	0.048911	0.039539	0.102845
W4-17_n2h4.xyz	0.00262878	0.00192714	0.000143299	0.000107624	3.72767e-05	2.81199e-05	0.00850588	0.0524385	0.000675463	3.89022e-05	0.000317	0.002691	W4-17_n2h4.xyz	0.000246	-2.3e-05	0.000269	0.001333	0.002283	0.003616	0.368639	0.001466	0.002548	0.365222	0.000278	-0.000192	0.00138	0.000133	0.000167	0.000554	-4.9e-05	0.000603	0.003272	0.003608	0.000678	-0.000466	0.003396	0.000336	0.000417	W4-17_n2h4.xyz	0.022199	0.028476	0.04275	0.080319	0.108448	0.136924	W4-17_n2h4.xyz	0.022228	0.028499	0.0428
W4-17_fo2.xyz	0.00936616	0.0233277											W4-17_fo2.xyz																		#VALUE!		#VALUE!	#VALUE!	#VALUE!	#VALUE!	#VALUE!	#VALUE!	W4-17_fo2.xyz	0	NaN	0	NaN	NaN	NaN	W4-17_fo2.xyz	0	NaN	0
W4-17_foof.xyz	0.00758826	0.00669697	0.00128392	0.00142052	0.000211678	0.000248287	0.0728178	0.109763	0.00824325	0.00132339	0.001476	0.00699	W4-17_foof.xyz	0.00128	-0.000503	0.001783	0.004964	0.002191	0.007156	0.693781	0.005765	0.002523	0.695584	0.00108	-0.000763	0.005448	0.000801	0.001552	0.002136	-0.000799	0.002935	0.008407	0.009546	0.001684	-0.001335	0.009197	0.001139	0.002286	W4-17_foof.xyz	0.076574	0.039022	0.15464	0.088788	0.090354	0.129376	W4-17_foof.xyz	0.077825	0.039525	0.156985
W4-17_alf3.xyz	0.0100471	0.0143413	0.000916082	0.00134326	0.000103529	0.000124927	0.0393458	0.0243312	0.000738971	5.47803e-05	0.000229	0.001813	W4-17_alf3.xyz	0.000177	-4.8e-05	0.000225	0.000957	0.001869	0.002825	0.338641	0.001111	0.002252	0.33036	-0.000173	-0.000164	0.001448	0.000154	-1.3e-05	0.000425	-0.000119	0.000544	0.002324	0.002724	-0.000417	-0.000385	0.003526	0.0004	5e-06	W4-17_alf3.xyz	0.016952	0.018625	0.030335	0.05357	0.082044	0.10067	W4-17_alf3.xyz	0.017015	0.018673	0.030435
W4-17_si2h6.xyz	0.0015296	0.00130415	7.88621e-05	5.10777e-05	4.59977e-06	4.69643e-06	0.0163003	0.0521154	0.000802787	5.21811e-05	0.000248	0.003983	W4-17_si2h6.xyz	0.000105	2.2e-05	8.3e-05	0.001464	0.00235	0.003814	0.383849	0.002024	0.002877	0.412977	0.000651	-9e-05	0.001463	0.00056	0.000631	0.00025	5.7e-05	0.000193	0.003616	0.004971	0.001584	-0.000232	0.003619	0.001355	0.001523	W4-17_si2h6.xyz	0.020985	0.033889	0.038585	0.096513	0.127114	0.161002	W4-17_si2h6.xyz	0.020966	0.033867	0.038545
W4-17_p4.xyz	0.00696603	0.00548621	0.000858892	0.000777179	0.000219469	0.000191473	0.0285722	0.0642974	0.00121028	0.000121593	0.001734	0.010192	W4-17_p4.xyz	0.0014	-0.000136	0.001536	0.004566	0.003856	0.008421	0.542152	0.004808	0.004206	0.533393	0.000871	-0.000762	0.004699	0.000242	0.000575	0.002602	-0.000259	0.002861	0.009262	0.009809	0.00178	-0.001523	0.009552	0.000547	0.001181	W4-17_p4.xyz	0.038897	0.046458	0.077255	0.114323	0.119224	0.165682	W4-17_p4.xyz	0.039025	0.046594	0.07747
W4-17_so2.xyz	0.0163744	0.0251519	0.00380984	0.00616445	0.000626123	0.00114249	0.0689701	0.184747	0.0121583	0.000918145	0.001112	0.006506	W4-17_so2.xyz	0.001067	-0.000548	0.001615	0.005977	0.00351	0.009486	0.63002	0.006284	0.00379	0.623784	-0.000272	-0.001518	0.008074	0.000307	0.000673	0.001958	-0.000952	0.00291	0.010686	0.011297	-0.000424	-0.002637	0.014358	0.000611	0.001179	W4-17_so2.xyz	0.067671	0.037306	0.132965	0.089737	0.098495	0.1358	W4-17_so2.xyz	0.068988	0.037854	0.13585
W4-17_so3.xyz	0.0124182	0.022006	0.00267743	0.0048086	0.000418031	0.000810119	0.0678139	0.103345	0.00596049	0.000422701	0.000922	0.005254	W4-17_so3.xyz	0.001052	-0.00035	0.001402	0.004925	0.003836	0.008761	0.56215	0.005069	0.003991	0.559492	-0.000365	-0.00121	0.006644	0.000144	0.000435	0.001974	-0.000629	0.002603	0.009221	0.009509	-0.000561	-0.002194	0.012264	0.000288	0.000778	W4-17_so3.xyz	0.059437	0.03359	0.097105	0.083517	0.097622	0.131212	W4-17_so3.xyz	0.06037	0.03394	0.098655
W4-17_ocs.xyz	0.0192364	0.0229832	0.00411586	0.0048745	0.000601608	0.000759416	0.0439312	0.0856496	0.0116236	0.00289317	0.001073	0.007474	W4-17_ocs.xyz	0.00078	-0.000121	0.000901	0.005815	0.004589	0.010404	0.55892	0.006261	0.004929	0.559517	-0.000469	-0.00165	0.00838	0.000446	0.00028	0.00148	-0.000231	0.001711	0.011178	0.012019	-0.000669	-0.003018	0.015706	0.000841	0.000546	W4-17_ocs.xyz	0.041612	0.036737	0.075455	0.092297	0.106936	0.143673	W4-17_ocs.xyz	0.041795	0.036858	0.07578
W4-17_cs2.xyz	0.0221417	0.0281453	0.00512574	0.00678446	0.000891406	0.00119489	0.0471618	0.1029	0.014387	0.00242049	0.001632	0.01014	W4-17_cs2.xyz	0.00092	7.4e-05	0.000846	0.007056	0.004737	0.011792	0.598321	0.007877	0.004899	0.616547	-0.000207	-0.002286	0.01037	0.000821	0.000543	0.001653	0.000113	0.00154	0.013013	0.014449	-0.000156	-0.00395	0.018555	0.001436	0.000953	W4-17_cs2.xyz	0.048327	0.040481	0.084585	0.09861	0.109265	0.149746	W4-17_cs2.xyz	0.048161	0.040407	0.084205
W4-17_s2o.xyz	0.0159291	0.0221378	0.00402725	0.0061808	0.000695301	0.001187	0.0704441	0.229512	0.0118788	0.00104386	0.001648	0.009038	W4-17_s2o.xyz	0.001267	-0.000647	0.001914	0.006975	0.002963	0.009939	0.701851	0.007666	0.003382	0.693881	0.000496	-0.001437	0.008607	0.000691	0.001461	0.00218	-0.001067	0.003247	0.011744	0.012967	0.000815	-0.002377	0.014529	0.001223	0.002371	W4-17_s2o.xyz	0.083699	0.040999	0.170155	0.09448	0.097953	0.138952	W4-17_s2o.xyz	0.08527	0.041646	0.173735
W4-17_s3.xyz	0.0115896	0.010688	0.00272809	0.00399596	0.000435587	0.000639736	0.0692844	0.289894	0.0156952	0.000871429	0.002234	0.011651	W4-17_s3.xyz	0.001352	-0.000412	0.001764	0.007399	0.00228	0.009679	0.764438	0.008392	0.002667	0.758839	0.001751	-0.001487	0.008128	0.000993	0.002021	0.002223	-0.000657	0.00288	0.011768	0.01345	0.002686	-0.002307	0.013071	0.001682	0.003127	W4-17_s3.xyz	0.101058	0.044005	0.213155	0.097423	0.096224	0.140229	W4-17_s3.xyz	0.102079	0.044417	0.21559
W4-17_s4-c2v.xyz	0.0167491	0.0357713	0.00581796	0.0125533	0.00116684	0.00229038	0.100058	0.390806	0.0196256	0.00307979	0.003569	0.015215	W4-17_s4-c2v.xyz	0.002156	-0.000911	0.003067	0.010735	0.001815	0.012551	0.855378	0.011256	0.001961	0.85163	0.001117	-0.002294	0.012433	0.000521	0.002415	0.003247	-0.001286	0.004533	0.015619	0.016421	0.001614	-0.003362	0.018169	0.000802	0.00317	W4-17_s4-c2v.xyz	0.144722	0.050505	0.323955	0.105341	0.096211	0.146715	W4-17_s4-c2v.xyz	0.148118	0.051416	0.334125
W4-17_ccl2.xyz	0.018008	0.0315782	0.00297824	0.00498287	0.000320441	0.000473174	0.073412	0.111369	0.00571456	0.000649356	0.000733	0.005764	W4-17_ccl2.xyz	0.000388	-1e-05	0.000398	0.00307	0.002978	0.006048	0.507606	0.00406	0.003755	0.519514	0.00042	-0.000388	0.004028	0.00099	0.000893	0.000764	-1e-05	0.000774	0.00614	0.007999	0.000854	-0.000783	0.007928	0.001859	0.001683	W4-17_ccl2.xyz	0.043543	0.02895	0.08773	0.074541	0.093074	0.122024	W4-17_ccl2.xyz	0.043621	0.02896	0.08766
W4-17_alcl3.xyz	0.00818587	0.0134665	0.000807897	0.00133859	4.73792e-05	6.06663e-05	0.039059	0.0258505	0.0011539	8.31443e-05		0.002786	W4-17_alcl3.xyz	6.3e-05	-1.3e-05	7.6e-05	0.00108	0.002078	0.003156	0.341989	0.001338	0.002567	0.342638	6.7e-05	-0.000105	0.001376	0.000258	0.00018	0.000164	-2.5e-05	0.000189	0.002623	0.003249	0.000174	-0.000255	0.00333	0.000626	0.000437	W4-17_alcl3.xyz	0.018191	0.016114	0.0314	0.047846	0.080074	0.096189	W4-17_alcl3.xyz	0.018211	0.016127	0.031425
W4-17_clcn.xyz	0.00790413	0.00617903	0.00091955	0.000745455	0.000203848	0.00017246	0.023326	0.0901353	0.00336752	0.000879856	0.00089	0.005493	W4-17_clcn.xyz	0.000756	-0.000149	0.000905	0.003122	0.003217	0.00634	0.492507	0.003218	0.00331	0.492953	0.000414	-0.000616	0.00342	9.6e-05	0.000191	0.001376	-0.000284	0.00166	0.006553	0.006784	0.000873	-0.001287	0.007198	0.000231	0.000378	W4-17_clcn.xyz	0.038257	0.034699	0.07941	0.08834	0.102642	0.13734	W4-17_clcn.xyz	0.038455	0.034848	0.079855
W4-17_oclo.xyz	0.00838686	0.0132702											W4-17_oclo.xyz																		#VALUE!		#VALUE!	#VALUE!	#VALUE!	#VALUE!	#VALUE!	#VALUE!	W4-17_oclo.xyz	0	NaN	0	NaN	NaN	NaN	W4-17_oclo.xyz	0	NaN	0
W4-17_cloo.xyz	0.00788005	0.0214111											W4-17_cloo.xyz																		#VALUE!		#VALUE!	#VALUE!	#VALUE!	#VALUE!	#VALUE!	#VALUE!	W4-17_cloo.xyz	0	NaN	0	NaN	NaN	NaN	W4-17_cloo.xyz	0	NaN	0
W4-17_cl2o.xyz	0.00309944	0.00318413	0.000299138	0.000359204	5.78365e-05	6.85945e-05	0.0368416	0.088043	0.00269037	0.0004367	0.000631	0.003835	W4-17_cl2o.xyz	0.000389	-5.5e-05	0.000444	0.001733	0.001687	0.00342	0.506725	0.00187	0.001854	0.502148	0.00036	-0.000248	0.001758	0.000137	0.000275	0.000754	-0.000106	0.00086	0.003464	0.00375	0.000721	-0.000499	0.003528	0.000286	0.000533	W4-17_cl2o.xyz	0.03947	0.024093	0.07765	0.0624	0.081852	0.105945	W4-17_cl2o.xyz	0.039594	0.024148	0.077925
W4-17_bn3pi.xyz	0.0270681	0.0336577											W4-17_bn3pi.xyz																		#VALUE!		#VALUE!	#VALUE!	#VALUE!	#VALUE!	#VALUE!	#VALUE!	W4-17_bn3pi.xyz	0	NaN	0	NaN	NaN	NaN	W4-17_bn3pi.xyz	0	NaN	0
W4-17_cf.xyz	0.013661	0.0213955											W4-17_cf.xyz																		#VALUE!		#VALUE!	#VALUE!	#VALUE!	#VALUE!	#VALUE!	#VALUE!	W4-17_cf.xyz	0	NaN	0	NaN	NaN	NaN	W4-17_cf.xyz	0	NaN	0
W4-17_ch2c.xyz	0.00955181	0.0127046	0.00134923	0.00147132	0.000130612	0.000133005	0.0306631	0.142917	0.00615321	0.000940707	0.000753	0.006792	W4-17_ch2c.xyz	0.000535	5.8e-05	0.000477	0.003892	0.004062	0.007953	0.489314	0.004667	0.004879	0.488896	0.001086	-0.000588	0.004169	0.000775	0.000999	0.001051	0.000101	0.00095	0.008404	0.010054	0.002332	-0.001256	0.008978	0.00165	0.002103	W4-17_ch2c.xyz	0.039489	0.04715	0.080485	0.122671	0.134863	0.182013	W4-17_ch2c.xyz	0.03947	0.047092	0.080425
W4-17_ch2ch.xyz													W4-17_ch2ch.xyz																		#VALUE!		#VALUE!	#VALUE!	#VALUE!	#VALUE!	#VALUE!	#VALUE!	W4-17_ch2ch.xyz	0	NaN	0	NaN	NaN	NaN	W4-17_ch2ch.xyz	0	NaN	0
W4-17_c2h4.xyz	0.00423344	0.00467796	0.000300044	0.000425112	5.74146e-05	5.90278e-05	0.0276707	0.167582	0.00296131	0.000188392	0.000458	0.005052	W4-17_c2h4.xyz	0.000242	-4.7e-05	0.000289	0.002738	0.003226	0.005963	0.459088	0.002938	0.00357	0.451444	0.000636	-0.000423	0.002725	0.0002	0.00038	0.000494	-9.2e-05	0.000586	0.006114	0.006622	0.001428	-0.000951	0.006145	0.000508	0.000862	W4-17_c2h4.xyz	0.046468	0.03926	0.09272	0.10524	0.125986	0.165246	W4-17_c2h4.xyz	0.046554	0.039307	0.092905
W4-17_ch2nh.xyz	0.00586105	0.00427302	0.0006821	0.000893807	9.44021e-05	8.32262e-05	0.0208258	0.167055	0.00242449	0.000170686	0.000548	0.004881	W4-17_ch2nh.xyz	0.000385	-7.1e-05	0.000456	0.002817	0.003183	0.006	0.4695	0.002969	0.003467	0.461311	0.00055	-0.000454	0.002873	0.000152	0.000306	0.000757	-0.000141	0.000898	0.00617	0.006554	0.001211	-0.000999	0.006342	0.000384	0.00068	W4-17_ch2nh.xyz	0.045601	0.038311	0.09273	0.101032	0.119362	0.157674	W4-17_ch2nh.xyz	0.045719	0.038382	0.092985
W4-17_hco.xyz	0.0174412	0.0275566											W4-17_hco.xyz																		#VALUE!		#VALUE!	#VALUE!	#VALUE!	#VALUE!	#VALUE!	#VALUE!	W4-17_hco.xyz	0	NaN	0	NaN	NaN	NaN	W4-17_hco.xyz	0	NaN	0
W4-17_h2co.xyz	0.0116917	0.0141867	0.00176888	0.0026572	0.000248207	0.000370576	0.025651	0.155199	0.00463188	0.000462087	0.000482	0.004417	W4-17_h2co.xyz	0.000374	-9.3e-05	0.000467	0.002672	0.002925	0.005596	0.477399	0.00298	0.003352	0.470625	0.000386	-0.000471	0.003065	0.000308	0.000213	0.000741	-0.000197	0.000938	0.005764	0.006461	0.000847	-0.001012	0.006626	0.000697	0.000498	W4-17_h2co.xyz	0.042101	0.034716	0.08576	0.091479	0.110272	0.144988	W4-17_h2co.xyz	0.042242	0.034809	0.086065
W4-17_co2.xyz	0.0167197	0.021104	0.00335566	0.00432235	0.000450577	0.000598137	0.0466419	0.0894072	0.0102161	0.00155108	0.000739	0.005471	W4-17_co2.xyz	0.000714	-0.000166	0.00088	0.005054	0.004524	0.009577	0.527668	0.00522	0.00474	0.524096	-0.000549	-0.001383	0.007152	0.000166	6.1e-05	0.001412	-0.000317	0.001729	0.010006	0.010361	-0.000906	-0.002609	0.013876	0.000355	0.000158	W4-17_co2.xyz	0.037622	0.034556	0.069645	0.088275	0.10444	0.138996	W4-17_co2.xyz	0.037871	0.034722	0.070125
W4-17_hno.xyz	0.00927993	0.0108504	0.00142851	0.00217953	0.000256197	0.000355401	0.0251639	0.187203	0.00337143	0.000358927	0.000971	0.00551	W4-17_hno.xyz	0.000797	-0.000113	0.00091	0.003495	0.002865	0.006359	0.549528	0.003741	0.00318	0.540529	0.000609	-0.000649	0.003781	0.000246	0.0004	0.00146	-0.000216	0.001676	0.00687	0.007342	0.001167	-0.001276	0.007451	0.000472	0.000722	W4-17_hno.xyz	0.05356	0.038984	0.10988	0.096592	0.10602	0.145004	W4-17_hno.xyz	0.053738	0.039097	0.11028
W4-17_no2.xyz	0.0151737	0.0279315											W4-17_no2.xyz																		#VALUE!		#VALUE!	#VALUE!	#VALUE!	#VALUE!	#VALUE!	#VALUE!	W4-17_no2.xyz	0	NaN	0	NaN	NaN	NaN	W4-17_no2.xyz	0	NaN	0
W4-17_n2o.xyz	0.018978	0.0207435	0.00537666	0.00648311	0.0008619	0.00102543	0.0350317	0.12252	0.0089596	0.00226876	0.001422	0.007139	W4-17_n2o.xyz	0.001548	-0.000524	0.002072	0.006413	0.004257	0.010671	0.601031	0.006224	0.004276	0.592762	-0.000963	-0.001995	0.009182	-0.000189	-5e-06	0.002711	-0.000905	0.003616	0.011822	0.011537	-0.001428	-0.003523	0.016488	-0.000285	-1.6e-05	W4-17_n2o.xyz	0.051797	0.042788	0.100785	0.102914	0.108606	0.151394	W4-17_n2o.xyz	0.052651	0.043312	0.102475
W4-17_o3.xyz	0.0114967	0.00926529	0.00281019	0.00366512	0.000506837	0.000598506	0.0889588	0.323617	0.0173727	0.000885263	0.002298	0.011521	W4-17_o3.xyz	0.001955	-0.000922	0.002877	0.010105	0.001913	0.012018	0.840822	0.010458	0.002116	0.831716	0.001405	-0.00313	0.012183	0.000353	0.001876	0.003142	-0.001436	0.004578	0.015453	0.016066	0.00204	-0.004529	0.018555	0.000613	0.002658	W4-17_o3.xyz	0.116629	0.050921	0.25403	0.109881	0.098557	0.149478	W4-17_o3.xyz	0.119028	0.051843	0.260205
W4-17_hoo.xyz	0.00933806	0.0231233											W4-17_hoo.xyz																		#VALUE!		#VALUE!	#VALUE!	#VALUE!	#VALUE!	#VALUE!	#VALUE!	W4-17_hoo.xyz	0	NaN	0	NaN	NaN	NaN	W4-17_hoo.xyz	0	NaN	0
W4-17_hooh.xyz	0.00254474	0.00210316	0.000213791	0.000189357	3.95075e-05	2.84926e-05	0.017468	0.0584458	0.00125673	7.73994e-05	0.000495	0.002839	W4-17_hooh.xyz	0.000424	-5.8e-05	0.000482	0.001631	0.001784	0.003414	0.477599	0.001689	0.001933	0.466317	0.000291	-0.000252	0.00165	5.8e-05	0.00015	0.000879	-0.000122	0.001001	0.00345	0.003598	0.000626	-0.000543	0.003515	0.000148	0.000317	W4-17_hooh.xyz	0.037248	0.02871	0.077375	0.076037	0.095685	0.124395	W4-17_hooh.xyz	0.037341	0.028768	0.07757
W4-17_f2o.xyz	0.00835011	0.0122564	0.00132757	0.00209747	0.000255022	0.000361794	0.0319937	0.0841554	0.00540922	0.000958634	0.000666	0.003754	W4-17_f2o.xyz	0.000576	-0.000119	0.000695	0.002546	0.001856	0.004402	0.578373	0.002777	0.002091	0.57046	0.000378	-0.000362	0.002761	0.000231	0.000402	0.001096	-0.000219	0.001315	0.004797	0.005198	0.000704	-0.000708	0.005202	0.000401	0.000686	W4-17_f2o.xyz	0.049005	0.029988	0.09859	0.074045	0.086065	0.116053	W4-17_f2o.xyz	0.049247	0.030107	0.09906
W4-17_hocl.xyz	0.0023794	0.0016602	0.00017989	0.000167835	3.17894e-05	2.29798e-05	0.0135673	0.0967677	0.00144832	6.74556e-05	0.000455	0.002856	W4-17_hocl.xyz	0.000291	-2.9e-05	0.00032	0.001134	0.001378	0.002512	0.451433	0.001224	0.001552	0.440922	0.000224	-0.000152	0.001152	9e-05	0.000143	0.000603	-6.4e-05	0.000667	0.002422	0.002638	0.000491	-0.000333	0.00248	0.000216	0.000314	W4-17_hocl.xyz	0.033812	0.022886	0.068865	0.061705	0.084626	0.107512	W4-17_hocl.xyz	0.033854	0.022915	0.068955
W4-17_ssh.xyz	0.00424394	0.0141832											W4-17_ssh.xyz																		#VALUE!		#VALUE!	#VALUE!	#VALUE!	#VALUE!	#VALUE!	#VALUE!	W4-17_ssh.xyz	0	NaN	0	NaN	NaN	NaN	W4-17_ssh.xyz	0	NaN	0
W4-17_b2.xyz	0.0149253	0.0176291											W4-17_b2.xyz																		#VALUE!		#VALUE!	#VALUE!	#VALUE!	#VALUE!	#VALUE!	#VALUE!	W4-17_b2.xyz	0	NaN	0	NaN	NaN	NaN	W4-17_b2.xyz	0	NaN	0
W4-17_bh.xyz	0.00377879	0.0027091	9.74725e-05	4.72268e-05	2.41313e-11	1.92116e-11	0.021665	0.125359	0.00335161	0.000611816	0.000438	0.005145	W4-17_bh.xyz	0.000406	0.000128	0.000278	0.002181	0.002316	0.004498	0.48499	0.003073	0.003822	0.445685	0.001246	-0.000152	0.001979	0.000892	0.001138	0.00084	0.000283	0.000557	0.004792	0.00695	0.002884	-0.000334	0.0044	0.002158	0.002639	W4-17_bh.xyz	0.061618	0.077157	0.096115	0.194745	0.17021	0.247366	W4-17_bh.xyz	0.061535	0.077029	0.09597
W4-17_bh3.xyz	0.00141577	0.000865591	5.5631e-05	3.57274e-05	2.82266e-06	1.48324e-06	0.00455536	0.0489778	0.00129251	0.000100589	7.9e-05	0.00203	W4-17_bh3.xyz	3.9e-05	1e-05	2.9e-05	0.00091	0.002191	0.003102	0.293454	0.001363	0.003224	0.297144	0.000495	-4.7e-05	0.000915	0.000453	0.000479	0.000101	2.4e-05	7.7e-05	0.002517	0.00376	0.001355	-0.000125	0.00253	0.001243	0.001312	W4-17_bh3.xyz	0.014571	0.028008	0.02491	0.085567	0.126567	0.154574	W4-17_bh3.xyz	0.014566	0.027998	0.024895
W4-17_bn.xyz	0.0723439	0.0688713	0.0262231	0.0299126	0.00555492	0.00655204	0.251227	0.385902	0.0315975	0.00455427	0.002221	0.033594	W4-17_bn.xyz	-0.001366	-0.003873	0.002507	0.060261	-0.008385	0.051875	1.16164	0.033012	0.003207	0.911455	-0.001027	-0.021963	0.056002	-0.027249	-0.014859	-0.001722	-0.005858	0.004136	0.082958	0.051146	-0.00147	-0.029269	0.081885	-0.031812	-0.017087	W4-17_bn.xyz	0.134825	0.123586	0.31589	0.244321	0.14248	0.266066	W4-17_bn.xyz	0.139597	0.127459	0.32964
W4-17_bf.xyz	0.0137359	0.0135531	0.00195124	0.00190605	0.000168369	0.000152865	0.0308314	0.123075	0.00404012	0.000680105	0.000437	0.003758	W4-17_bf.xyz	0.000485	-5.4e-05	0.000539	0.002471	0.002732	0.005202	0.474918	0.002766	0.003228	0.461461	6.2e-05	-0.000395	0.003099	0.000295	0.000308	0.001019	-0.000109	0.001128	0.005202	0.005872	0.000211	-0.000817	0.006478	0.00067	0.000701	W4-17_bf.xyz	0.046806	0.036001	0.07782	0.094755	0.108763	0.144764	W4-17_bf.xyz	0.04682	0.036055	0.077895
W4-17_nh.xyz	0.00127867	0.00123407											W4-17_nh.xyz																		#VALUE!		#VALUE!	#VALUE!	#VALUE!	#VALUE!	#VALUE!	#VALUE!	W4-17_nh.xyz	0	NaN	0	NaN	NaN	NaN	W4-17_nh.xyz	0	NaN	0
W4-17_nh2.xyz	0.00171423	0.00139215											W4-17_nh2.xyz																		#VALUE!		#VALUE!	#VALUE!	#VALUE!	#VALUE!	#VALUE!	#VALUE!	W4-17_nh2.xyz	0	NaN	0	NaN	NaN	NaN	W4-17_nh2.xyz	0	NaN	0
W4-17_hcn.xyz	0.00761461	0.00576337	0.000858022	0.000661356	0.000193386	0.000140412	0.0162067	0.118223	0.00367205	0.00177594	0.001054	0.00625	W4-17_hcn.xyz	0.001073	-0.000174	0.001247	0.003804	0.003942	0.007746	0.491092	0.003811	0.004099	0.481795	0.000549	-0.000735	0.003997	7e-06	0.000157	0.001934	-0.000332	0.002266	0.008177	0.008254	0.00117	-0.001563	0.008647	7.7e-05	0.000343	W4-17_hcn.xyz	0.038184	0.045608	0.07753	0.114936	0.122865	0.168473	W4-17_hcn.xyz	0.038331	0.045782	0.07785
W4-17_hof.xyz	0.00512101	0.00456223	0.000603011	0.00065804	0.000111017	0.000107322	0.0178389	0.0737227	0.00184065	7.37462e-05	0.00049	0.002899	W4-17_hof.xyz	0.000411	-4.9e-05	0.00046	0.00182	0.001562	0.003382	0.538143	0.001858	0.001678	0.525452	0.000293	-0.000284	0.001849	3.8e-05	0.000111	0.000824	-9.8e-05	0.000922	0.003594	0.003703	0.000594	-0.000569	0.003678	0.000109	0.000229	W4-17_hof.xyz	0.044451	0.027442	0.092405	0.070789	0.087685	0.115127	W4-17_hof.xyz	0.044537	0.027491	0.09259
W4-17_alh.xyz	0.00249066	0.00167609	8.51193e-05	5.97509e-05	8.37924e-11	4.35566e-11	0.0237378	0.0961424	0.00283098	0.000275328	0.000254	0.004246	W4-17_alh.xyz	0.00038	0.000136	0.000244	0.001028	0.00144	0.002468	0.416532	0.001509	0.002353	0.39073	0.000635	-6.8e-05	0.000942	0.000481	0.000567	0.000796	0.000284	0.000512	0.002451	0.003689	0.001556	-0.000141	0.002274	0.001238	0.001424	W4-17_alh.xyz	0.049417	0.066648	0.07454	0.175053	0.168259	0.234907	W4-17_alh.xyz	0.049318	0.066512	0.074385
W4-17_alh3.xyz	0.000947934	0.00077988	6.05481e-05	6.22884e-05	1.27023e-06	9.29614e-07	0.0170798	0.0436879	0.00201963	0.000192431	0.000108	0.002434	W4-17_alh3.xyz	0.000111	4.5e-05	6.6e-05	0.001098	0.0021	0.003198	0.34334	0.001865	0.003482	0.348794	0.000754	1.2e-05	0.001099	0.000767	0.000819	0.000281	0.000131	0.00015	0.002803	0.004767	0.001933	2.6e-05	0.002808	0.001964	0.002079	W4-17_alh3.xyz	0.018634	0.033409	0.03759	0.096478	0.130922	0.164331	W4-17_alh3.xyz	0.01861	0.033364	0.037545
W4-17_alf.xyz	0.0128445	0.0122574	0.00163436	0.00157832	0.000149327	0.000126038	0.0318786	0.109056	0.00256936	0.000381353	0.000321	0.003189	W4-17_alf.xyz	0.000341	-9e-05	0.000431	0.001655	0.002075	0.003729	0.4437	0.00188	0.002496	0.429616	-0.000164	-0.000258	0.002302	0.000225	0.000174	0.000751	-0.000182	0.000933	0.003624	0.004141	-0.000299	-0.000565	0.005005	0.000517	0.00042	W4-17_alf.xyz	0.043234	0.033088	0.06903	0.089446	0.106616	0.139705	W4-17_alf.xyz	0.043266	0.033178	0.069155
W4-17_alcl.xyz	0.00982526	0.00965597	0.00139818	0.00137443	7.7678e-05	5.93268e-05	0.0262111	0.107137	0.00261718	0.000383779	0.000483	0.004253	W4-17_alcl.xyz	0.000236	-1.6e-05	0.000252	0.001576	0.002132	0.003709	0.425027	0.00193	0.002713	0.41568	0.00018	-0.000147	0.001897	0.000354	0.000394	0.000506	-4e-05	0.000546	0.003482	0.004289	0.000454	-0.000325	0.00416	0.000807	0.000886	W4-17_alcl.xyz	0.048147	0.032446	0.0757	0.087458	0.104788	0.137234	W4-17_alcl.xyz	0.048107	0.032462	0.07567
W4-17_sih.xyz	0.00042921	0.000543979											W4-17_sih.xyz																		#VALUE!		#VALUE!	#VALUE!	#VALUE!	#VALUE!	#VALUE!	#VALUE!	W4-17_sih.xyz	0	NaN	0	NaN	NaN	NaN	W4-17_sih.xyz	0	NaN	0
W4-17_sih4.xyz	0.00108367	0.00122023	4.77526e-05	4.53009e-05	2.03208e-06	1.55945e-06	0.0114696	0.0494267	0.000867923	6.47438e-05	0.000118	0.002899	W4-17_sih4.xyz	6.4e-05	1.7e-05	4.7e-05	0.000987	0.001712	0.002699	0.365691	0.001458	0.002548	0.363954	0.000516	-4e-05	0.000982	0.000471	0.000508	0.000143	3.5e-05	0.000108	0.002472	0.003668	0.001301	-0.000109	0.002476	0.001196	0.001272	W4-17_sih4.xyz	0.01757	0.031622	0.033575	0.090963	0.123627	0.155249	W4-17_sih4.xyz	0.01756	0.031605	0.03355
W4-17_sio.xyz	0.0379129	0.0399119	0.010511	0.0111632	0.00158755	0.00170918	0.0574837	0.102347	0.0182673	0.0051975	0.001348	0.009635	W4-17_sio.xyz	0.001173	-0.000366	0.001539	0.007768	0.005367	0.013135	0.591397	0.008727	0.006022	0.591701	-0.002227	-0.002952	0.013906	0.000959	-0.000491	0.002277	-0.000685	0.002962	0.015034	0.016893	-0.003964	-0.005341	0.026198	0.001859	-0.000694	W4-17_sio.xyz	0.039135	0.047119	0.077485	0.115567	0.118857	0.165976	W4-17_sio.xyz	0.039521	0.047485	0.078425
W4-17_sif.xyz	0.00888366	0.0164369											W4-17_sif.xyz																		#VALUE!		#VALUE!	#VALUE!	#VALUE!	#VALUE!	#VALUE!	#VALUE!	W4-17_sif.xyz	0	NaN	0	NaN	NaN	NaN	W4-17_sif.xyz	0	NaN	0
W4-17_cs.xyz	0.0363111	0.0379596	0.00777944	0.00834868	0.00142936	0.00155535	0.0452304	0.114624	0.013929	0.00282511	0.001308	0.010501	W4-17_cs.xyz	0.000506	9.2e-05	0.000414	0.006674	0.004586	0.011261	0.592718	0.00827	0.005443	0.603077	2.3e-05	-0.002187	0.010434	0.001596	-0.00038	0.001022	0.000156	0.000866	0.012806	0.015707	0.000212	-0.003959	0.019454	0.002901	-0.000495	W4-17_cs.xyz	0.040556	0.047462	0.07834	0.115439	0.119121	0.166583	W4-17_cs.xyz	0.040447	0.04737	0.07818
W4-17_h2.xyz	9.04342e-12	6.36333e-12											W4-17_h2.xyz																		#VALUE!		#VALUE!	#VALUE!	#VALUE!	#VALUE!	#VALUE!	#VALUE!	W4-17_h2.xyz	0	NaN	0	NaN	NaN	NaN	W4-17_h2.xyz	0	NaN	0
W4-17_oh.xyz	0.00223772	0.00221424											W4-17_oh.xyz																		#VALUE!		#VALUE!	#VALUE!	#VALUE!	#VALUE!	#VALUE!	#VALUE!	W4-17_oh.xyz	0	NaN	0	NaN	NaN	NaN	W4-17_oh.xyz	0	NaN	0
W4-17_hf.xyz	0.00362323	0.00294088	0.000135553	0.000141709	4.14774e-05	3.08134e-05	0.00700821	0.0533732	0.00129351	0.000113544	0.000173	0.000772	W4-17_hf.xyz	0.000158	-1.1e-05	0.000169	0.000262	0.000567	0.00083	0.316043	0.000311	0.000712	0.304008	3.9e-05	-3.8e-05	0.00031	4.9e-05	1.4e-05	0.000368	-3.3e-05	0.000401	0.000666	0.0008	0.000104	-9.8e-05	0.000794	0.000134	3.7e-05	W4-17_hf.xyz	0.014431	0.017051	0.028545	0.049685	0.07758	0.094631	W4-17_hf.xyz	0.014435	0.017062	0.028555
W4-17_h2o.xyz	0.0024562	0.00186846	0.000135719	0.000120384	1.86195e-05	1.50847e-05	0.00821942	0.0530767	0.000958384	0.000124177	0.000253	0.001457	W4-17_h2o.xyz	0.000245	-1.8e-05	0.000263	0.000513	0.001172	0.001685	0.304451	0.000575	0.001352	0.298391	9.9e-05	-6.8e-05	0.000544	6.2e-05	6e-05	0.000555	-4.1e-05	0.000596	0.001337	0.001507	0.000253	-0.000178	0.001432	0.00017	0.000162	W4-17_h2o.xyz	0.015962	0.022557	0.03062	0.064366	0.092758	0.115315	W4-17_h2o.xyz	0.015971	0.022575	0.03064
W4-17_ch.xyz	0.00128492	0.000996732											W4-17_ch.xyz																		#VALUE!		#VALUE!	#VALUE!	#VALUE!	#VALUE!	#VALUE!	#VALUE!	W4-17_ch.xyz	0	NaN	0	NaN	NaN	NaN	W4-17_ch.xyz	0	NaN	0
W4-17_ch2-trip.xyz	0.00118304	0.00121262											W4-17_ch2-trip.xyz																		#VALUE!		#VALUE!	#VALUE!	#VALUE!	#VALUE!	#VALUE!	#VALUE!	W4-17_ch2-trip.xyz	0	NaN	0	NaN	NaN	NaN	W4-17_ch2-trip.xyz	0	NaN	0
W4-17_ch3.xyz	0.00165004	0.00175106											W4-17_ch3.xyz																		#VALUE!		#VALUE!	#VALUE!	#VALUE!	#VALUE!	#VALUE!	#VALUE!	W4-17_ch3.xyz	0	NaN	0	NaN	NaN	NaN	W4-17_ch3.xyz	0	NaN	0
W4-17_ch4.xyz	0.00307675	0.00228662	0.000120485	9.04712e-05	2.85763e-05	1.72699e-05	0.00467369	0.0404453	0.00121059	9.30584e-05	0.000146	0.002402	W4-17_ch4.xyz	5.8e-05	-1.8e-05	7.6e-05	0.001053	0.002212	0.003265	0.322511	0.001244	0.002613	0.32253	0.00029	-0.000132	0.001086	0.000191	0.0002	0.000127	-5.1e-05	0.000178	0.002787	0.003284	0.000746	-0.000335	0.002873	0.000497	0.000526	W4-17_ch4.xyz	0.015879	0.028709	0.028	0.084173	0.118318	0.147027	W4-17_ch4.xyz	0.015889	0.028727	0.02802
W4-17_cch.xyz	0.00604826	0.00606326											W4-17_cch.xyz																		#VALUE!		#VALUE!	#VALUE!	#VALUE!	#VALUE!	#VALUE!	#VALUE!	W4-17_cch.xyz	0	NaN	0	NaN	NaN	NaN	W4-17_cch.xyz	0	NaN	0
W4-17_c2h2.xyz	0.0065927	0.00667437	0.00061674	0.000665946	0.000141556	0.00013873	0.0217517	0.117561	0.00308458	0.00170875	0.000915	0.006576	W4-17_c2h2.xyz	0.000847	-7.8e-05	0.000925	0.003655	0.003828	0.007484	0.48844	0.00372	0.004044	0.479134	0.000679	-0.000679	0.00372	6.5e-05	0.000247	0.001546	-0.00016	0.001706	0.008017	0.008237	0.001507	-0.001495	0.008225	0.00022	0.000574	W4-17_c2h2.xyz	0.039411	0.0477	0.077475	0.121933	0.130686	0.178386	W4-17_c2h2.xyz	0.039457	0.047778	0.077575
W4-17_nh3.xyz	0.0028068	0.00190043	0.000114565	6.59878e-05	3.67605e-05	2.37867e-05	0.00646564	0.0386995	0.00111116	7.51535e-05	0.000231	0.002086	W4-17_nh3.xyz	0.000183	-1.6e-05	0.000199	0.000852	0.001836	0.002688	0.316964	0.000963	0.002089	0.315531	0.000187	-0.00011	0.000886	0.000111	0.000114	0.000403	-4.1e-05	0.000444	0.002225	0.002518	0.00048	-0.000275	0.002313	0.000293	0.000303	W4-17_nh3.xyz	0.015904	0.026339	0.029545	0.075642	0.106319	0.132658	W4-17_nh3.xyz	0.015913	0.026355	0.029565
W4-17_c2.xyz	0.0185799	0.0167592	0.00363158	0.00332904	0.000544719	0.0004171	0.0933871	0.451654	0.0112341	0.00227908	0.00012	0.028607	W4-17_c2.xyz	-0.006217	-0.004848	-0.001369	0.029392	7.8e-05	0.02947	0.997353	0.025855	0.002155	0.923063	0.008111	-0.007796	0.02554	-0.003537	0.003321	-0.008121	-0.006679	-0.001442	0.043202	0.039118	0.011372	-0.011374	0.03912	-0.004084	0.004577	W4-17_c2.xyz	0.169784	0.151129	0.428165	0.281985	0.138596	0.289726	W4-17_c2.xyz	0.174314	0.155977	0.444125
W4-17_n2.xyz	0.00750666	0.0075137	0.000690337	0.00075381	0.000202434	0.000185269	0.0211781	0.119061	0.00446284	0.00194338	0.001092	0.005441	W4-17_n2.xyz	0.001203	-0.0002	0.001403	0.003702	0.00388	0.007582	0.488262	0.003693	0.003988	0.480797	0.000449	-0.000747	0.003991	-9e-06	9.6e-05	0.002173	-0.000385	0.002558	0.007813	0.007824	0.000944	-0.001573	0.008453	1.1e-05	0.000173	W4-17_n2.xyz	0.036431	0.042039	0.074945	0.105118	0.114051	0.156089	W4-17_n2.xyz	0.036611	0.042239	0.07534
W4-17_co.xyz	0.0212938	0.021773	0.00382144	0.00400968	0.0005699	0.000610996	0.0317367	0.0905772	0.0101422	0.0017981	0.000677	0.005854	W4-17_co.xyz	0.000499	-6.4e-05	0.000563	0.004545	0.004226	0.008771	0.518185	0.005192	0.004711	0.524286	0.000146	-0.001143	0.006189	0.000647	7e-06	0.001018	-0.000128	0.001146	0.009361	0.010622	0.000348	-0.00228	0.012554	0.001261	7.3e-05	W4-17_co.xyz	0.031981	0.038761	0.062215	0.099382	0.113332	0.152094	W4-17_co.xyz	0.032042	0.038825	0.062375
W4-17_cn.xyz	0.014651	0.0221561											W4-17_cn.xyz																		∆(Q)		#VALUE!	∆TT	∆T12	∆(T-1b)	#VALUE!	#VALUE!	W4-17_cn.xyz	0	NaN	0	NaN	NaN	NaN	W4-17_cn.xyz	0	NaN	0
W4-17_no.xyz	0.0141743	0.0228368											W4-17_no.xyz																		#VALUE!		#VALUE!	#VALUE!	#VALUE!	#VALUE!	#VALUE!	#VALUE!	W4-17_no.xyz	0	NaN	0	NaN	NaN	NaN	W4-17_no.xyz	0	NaN	0
W4-17_o2.xyz	0.00414417	0.00632261											W4-17_o2.xyz																		#VALUE!		#VALUE!	#VALUE!	#VALUE!	#VALUE!	#VALUE!	#VALUE!	W4-17_o2.xyz	0	NaN	0	NaN	NaN	NaN	W4-17_o2.xyz	0	NaN	0
W4-17_of.xyz	0.0134263	0.0331216											W4-17_of.xyz																		#VALUE!		#VALUE!	#VALUE!	#VALUE!	#VALUE!	#VALUE!	#VALUE!	W4-17_of.xyz	0	NaN	0	NaN	NaN	NaN	W4-17_of.xyz	0	NaN	0
W4-17_f2.xyz	0.00206997	0.00220776	0.00018898	0.000210062	3.08711e-05	2.8511e-05	0.0236274	0.216217	0.00297769	0.000329994	0.00056	0.003078	W4-17_f2.xyz	0.000496	-6.8e-05	0.000564	0.001972	0.00124	0.003212	0.613948	0.001954	0.001305	0.59957	0.000339	-0.000268	0.001883	-1.8e-05	0.000185	0.000931	-0.000132	0.001063	0.003597	0.003598	0.000634	-0.000509	0.003473	1e-06	0.00033	W4-17_f2.xyz	0.057292	0.027688	0.12063	0.067795	0.079651	0.107339	W4-17_f2.xyz	0.05745	0.027756	0.12098
W4-17_ph3.xyz	0.00140501	0.000931568	4.53948e-05	3.05197e-05	5.32432e-06	3.18384e-06	0.00930593	0.0586163	0.00116079	7.02779e-05	0.000263	0.003613	W4-17_ph3.xyz	7.1e-05	7e-06	6.4e-05	0.000814	0.001401	0.002215	0.367494	0.001069	0.00187	0.363729	0.000326	-6.1e-05	0.000804	0.000255	0.000284	0.000167	1.7e-05	0.00015	0.001999	0.002641	0.000804	-0.000147	0.001984	0.000642	0.000704	W4-17_ph3.xyz	0.018817	0.030842	0.03758	0.085866	0.113608	0.14445	W4-17_ph3.xyz	0.018817	0.030835	0.037575
W4-17_hs.xyz	0.000860874	0.00125551											W4-17_hs.xyz																		#VALUE!		#VALUE!	#VALUE!	#VALUE!	#VALUE!	#VALUE!	#VALUE!	W4-17_hs.xyz	0	NaN	0	NaN	NaN	NaN	W4-17_hs.xyz	0	NaN	0
W4-17_h2s.xyz	0.00118284	0.000853765	5.75634e-05	5.14019e-05	3.82403e-06	2.51505e-06	0.0079507	0.0577289	0.00102693	7.51788e-05	0.00028	0.002713	W4-17_h2s.xyz	7.5e-05	9e-06	6.6e-05	0.000468	0.000956	0.001423	0.328652	0.000584	0.00121	0.32553	0.000158	-4.1e-05	0.000467	0.000116	0.000132	0.00017	2.1e-05	0.000149	0.001194	0.001498	0.000409	-0.000105	0.001194	0.000304	0.000344	W4-17_h2s.xyz	0.018086	0.022811	0.03619	0.064966	0.094369	0.117181	W4-17_h2s.xyz	0.018081	0.022802	0.036175
W4-17_hcl.xyz	0.00221859	0.0018332	6.35076e-05	5.23135e-05	1.14691e-05	8.94241e-06	0.00671573	0.0581234	0.00113595	5.49353e-05	0.000221	0.001567	W4-17_hcl.xyz	4.6e-05	3e-06	4.3e-05	0.000214	0.000527	0.000742	0.288799	0.000271	0.000664	0.28984	6.4e-05	-2.1e-05	0.000228	5.7e-05	4.8e-05	0.000119	1.1e-05	0.000108	0.000566	0.000715	0.000167	-5.3e-05	0.000601	0.000149	0.000122	W4-17_hcl.xyz	0.015652	0.014959	0.03068	0.044477	0.074643	0.089602	W4-17_hcl.xyz	0.015647	0.014956	0.03067
W4-17_so.xyz	0.00365874	0.00468989											W4-17_so.xyz																		#VALUE!		#VALUE!	#VALUE!	#VALUE!	#VALUE!	#VALUE!	#VALUE!	W4-17_so.xyz	0	NaN	0	NaN	NaN	NaN	W4-17_so.xyz	0	NaN	0
W4-17_clo.xyz	0.00788259	0.0241069											W4-17_clo.xyz																		#VALUE!		#VALUE!	#VALUE!	#VALUE!	#VALUE!	#VALUE!	#VALUE!	W4-17_clo.xyz	0	NaN	0	NaN	NaN	NaN	W4-17_clo.xyz	0	NaN	0
W4-17_clf.xyz	0.00359871	0.00500528	0.000293214	0.000485651	5.68526e-05	8.34794e-05	0.0133385	0.13792	0.00233971	0.000139247	0.000378	0.002509	W4-17_clf.xyz	0.000231	-1.9e-05	0.00025	0.000979	0.00114	0.002118	0.46201	0.00108	0.001287	0.456274	0.000177	-0.00012	0.001023	0.000101	0.000126	0.000484	-4.2e-05	0.000526	0.002041	0.002262	0.000374	-0.000254	0.002142	0.000221	0.000258	W4-17_clf.xyz	0.034184	0.019702	0.068785	0.053216	0.07618	0.095882	W4-17_clf.xyz	0.034217	0.019721	0.06885
W4-17_p2.xyz	0.00715932	0.0069075	0.000729925	0.000773652	0.000287921	0.00025742	0.0181851	0.162733	0.00458507	0.00281153	0.002551	0.012735	W4-17_p2.xyz	0.002366	-0.000428	0.002794	0.004413	0.003363	0.007775	0.567515	0.004481	0.003707	0.547264	0.000912	-0.000893	0.004462	6.8e-05	0.000417	0.003969	-0.00075	0.004719	0.008537	0.008803	0.00177	-0.00172	0.008753	0.000266	0.000821	W4-17_p2.xyz	0.051899	0.056598	0.10772	0.130365	0.12052	0.177118	W4-17_p2.xyz	0.052295	0.057026	0.1086
W4-17_s2.xyz	0.00219009	0.00416971											W4-17_s2.xyz																		#VALUE!		#VALUE!	#VALUE!	#VALUE!	#VALUE!	#VALUE!	#VALUE!	W4-17_s2.xyz	0	NaN	0	NaN	NaN	NaN	W4-17_s2.xyz	0	NaN	0
W4-17_cl2.xyz	0.00153187	0.00169296	6.89873e-05	5.90298e-05	1.07151e-05	1.15697e-05	0.0128655	0.147414	0.00153612	0.000131044	0.000405	0.002793	W4-17_cl2.xyz	0.000158	1e-05	0.000148	0.000654	0.000858	0.001512	0.43254	0.00076	0.001031	0.424344	0.000173	-5.9e-05	0.000646	0.000106	0.000138	0.000336	2.3e-05	0.000313	0.001399	0.001641	0.000378	-0.000136	0.001399	0.000242	0.000299	W4-17_cl2.xyz	0.03263	0.017653	0.065485	0.048213	0.072828	0.09048	W4-17_cl2.xyz	0.032606	0.017643	0.06543
[truncated: 45 more columns]

## Sheet: cc-pVDZ
		0.69113	0.944824	0.912118	1	0.375779	0.418065	0.297794			0.15569	0.0840803	0.209893	0.206864	0.254877	0.280713	0.260464	0.13319	0.221746	0.230753		0.40118	0.32616	0.399841	0.429972	0.235009	0.307965	0.256356	0.417319	0.257612	0.0598893	0.164097	0.631028	0.253001	0.0476689	0.145759	0.630971	0.272178	0.000257365	0.247911	0.287595	0.0882386	0.00594529	0.384588	0.341339
		0.642683	0.3481	0.231892	0.375779	1	0.866206	0.379207	Coefficients of		0.846391	0.738523	0.781922	0.757745	0.776884	0.752875	0.852002	0.343303	0.739135	0.561192	R^2 T1	0.357332	0.653243	0.389218	0.74273	0.358126	0.362538	0.740131	0.633467	0.710638	0.00332094	0.624023	0.643819	0.728494	0.0204101	0.621644	0.648641	0.676758	0.00024721	0.686976	0.769155	0.341196	0.0048968	0.372383	0.663149
		0.594624	0.377132	0.275323	0.418065	0.866206	1	0.266253	determination R^2		0.707094	0.75024	0.671708	0.728021	0.674805	0.708518	0.93476	0.294579	0.609134	0.42902	R^2 D1	0.330437	0.565823	0.464051	0.62467	0.351452	0.280936	0.569401	0.607219	0.51278	0.00152362	0.419756	0.549229	0.529656	0.00149574	0.421311	0.559714	0.469949	0.0177319	0.543842	0.58292	0.285727	0.0151092	0.32333	0.583747
	W4-17				0.297794	0.379207	0.266253	1			0.172153	0.133074	0.146152	0.151252	0.213203	0.223652	0.293569	0.736695	0.324479	0.201417	R^2 D2	0.323087	0.257067	0.303711	0.441615	0.141477	0.454786	0.392781	0.485536	0.469549	0.0505155	0.474598	0.65421	0.443408	0.0588113	0.424717	0.612983	0.602057	0.32465	0.263222	0.430937	0.0272871	0.228468	0.332404	0.231754
%TAE[T3-(T)]	%TAE[(Q)]	%TAE[T3-(T)]	%TAE[T4]	%TAE[corr]	%TAE[(T)]	T1	D1	D2							artificially pumped up by BN
-0.795391	0.607777	-0.866127	0.587812	0.354157	0.507555	closed-shell cases only retained					0.756497		0.806611		0.870218		0.756367	0.585442	0.766149	0.653581	R INDbar (T)		-0.924965	0.621977	0.923724	0.374916	0.627488	0.980302	0.9036	1			0.799812	0.99568	0.291787	0.9479	0.776625	0.968576	0.218551	-0.953171	0.987848	-0.712892	-0.0467048	0.554815	-0.916641
-0.813215	0.840669	-0.853077	0.837331	0.680591	0.794373	0.802383	0.7411	0.808833			0.620681	0.590753	0.628778	0.648491	0.649009		0.733239	0.584145	0.79585	0.668308	R ratio		-0.69346	0.741706	0.873987	0.411214	0.808468	0.748289	0.852399	0.799812			1	0.810553	0.155241	0.745845	0.996217
																								0.862773				0.974154
																								INDmax	∆INDbar	∆IDbar																				Snorm	CCSDT -	CCSDT-	CCSDT-3 -
											CCSD		CCSDT		CCSDTQ			from CCSDT calc.		from CCSDTQ							ratio		INDmax	∆INDbar	∆IDbar	∆ITbar	ratio	∆INDbar	∆IDbar	∆ITbar	ratio										CCSD	CCSDT-3	CCSDT-1b
											DAD	maxDA	DAD	maxDA	DAD	maxDA	max{T1}	max|T2|	max|T3|	max|T4|		Total T4	T4-(Q)	∆(Q)	∆(Q)	∆(Q)		IND(Q) VDZnoD	CCSD(T)-CCSD	CCSD(T)-CCSD	CCSD(T)-CCSD	CCSD(T)-CCSD		CCSD(T)Lambda-CCSD				Total T3	∆T3onT3	∆T3	∆(T-1b)	CCSDT-(T)	CCSDT-(T)L	Total T4	T4-(Q)	∆(Q)	Total T3	∆T3onT3	∆T3
						0.0232704	0.0527134	0.190906		zzzC3	0.0166666	0.0170307	0.00590609	0.00643232	0.000883901	0.000992339	0.0405513	0.131891	0.014378	0.00241518	zzzC3	0.003113	-0.000172	0.003683	0.003285	0.001335	0.711039		0.016539	0.015213	0.008712	0.023925	0.635862	0.013374	0.007947	0.02132	0.627269	0.016236	0.000516	-0.003508	0.019228	0.001023	0.002862	0.005646	-0.000391	0.006037	0.031226	0.001236	-0.006353
										W4-17_be.xyz	3.0013e-11	2.12064e-11	7.08995e-13	5.01023e-13							W4-17_be.xyz								0	0	0	0	#DIV/0!	0	0	0		0	0	0	0	0	0			0	0	0	0
Opus 330	Opus 330					0.0259177	0.0422117	0.387379		W4-17_be2.xyz	0.0169231	0.0166673	0.000832433	0.000521023			0.0373022	0.269897	0.00645921	0.00144477	W4-17_be2.xyz	0.002347	0.001002	0.0006	0.001345	0.000625	0.682741		0.007903	0.012202	0.007736	0.019938	0.611997	0.008655	0.006602	0.015257	0.567281	0.014968	0.004902	0.000582	0.009484	0.002766	0.006313	0.004614	0.001882	0.002732	0.030284	0.010247	0.00088
T3-(T)/VQZ %	(Q)/VTZ %									zzzJFS_beobe	0.0219682	0.0184214	0.00498045	0.00420847			0.101479	0.826027	0.00688712	0.000529234	zzzJFS_beobe	0.000879	-0.000777	0.000786	0.001656	0.003405	0.327208		0.012515	0.011237	0.015266	0.026503	0.42399	0.007098	0.012944	0.020042	0.354156	0.007733	0.000375	-0.001171	0.008529	-0.003504	0.000635	0.002496	-0.001846	0.004342	0.019784	0.000615	-0.002711
-0.128446	0.103839			23.8375	1.60514	0.00894118	0.0281222	0.19337		W4-17_cyclobutene.xyz	0.00351177	0.0029716	0.000402096	0.000392568			0.020784	0.139686	0.0013335		W4-17_cyclobutene.xyz			0.001167	0.000615	0.000587	0.511647	0.003008	0.007883	0.004883	0.00635	0.011233	0.434701	0.004532	0.005979	0.010511	0.431167	0.005122	0.000763	-0.000704	0.005063	0.000239	0.00059			0.001348	0.012044	0.001769	-0.001637
-0.105101	0.110493			23.1382	1.61916	0.0107234	0.0327629	0.211838		W4-17_t-butadiene.xyz	0.00412512	0.00368912	0.000449158	0.000488768			0.027142	0.151519	0.00201767		W4-17_t-butadiene.xyz			0.001492	0.000715	0.000566	0.558158	0.003668	0.011205	0.00571	0.006243	0.011953	0.477704	0.005194	0.005878	0.011072	0.469111	0.00622	0.001023	-0.000783	0.00598	0.00051	0.001026			0.00148	0.013729	0.002212	-0.001726
-0.0950965	0.063405			22.9363	1.28069	0.00664639	0.0136912	0.145775		W4-17_cyclobutane.xyz	0.00295751	0.00253744	0.000263131	0.000226084			0.0100931	0.0276682	0.000285706		W4-17_cyclobutane.xyz			0.000363	0.000369	0.000464	0.442977	0.002082	0.00309	0.003648	0.005899	0.009548	0.38211	0.003462	0.0056	0.009062	0.382035	0.00385	0.000585	-0.000507	0.003772	0.000202	0.000388			0.000878	0.009711	0.001476	-0.001254
	0.0472073			22.1158	1.10686	0.00654874	0.0128177	0.143679		W4-17_n-pentane.xyz	0.00309627	0.00246294	0.000269033	0.000212832			0.0074174	0.0174595	0.000133819		W4-17_n-pentane.xyz			0.000334	0.000292	0.000364	0.445122	0.001825	0.003138	0.003246	0.0055	0.008746	0.371141	0.003095	0.005255	0.00835	0.370659	0.003474	0.000548	-0.000432	0.003358	0.000228	0.000379			0.000696	0.008896	0.00141	-0.001086
-0.180416	0.148162			23.2975	1.95975	0.00984498	0.0269981	0.186612		W4-17_benzene.xyz	0.00365123	0.00354508	0.000475718	0.00053928			0.023827	0.108122	0.00233995		W4-17_benzene.xyz			0.001458	0.00085	0.000713	0.543826	0.004284	0.010509	0.006427	0.006983	0.01341	0.479269	0.005867	0.006553	0.01242	0.472383	0.006644	0.000887	-0.001129	0.006886	0.000217	0.000777			0.00181	0.014772	0.001918	-0.002434
-0.135807	0.131041	-0.141054	0.134813	27.749	2.01595	0.0149274	0.0568833	0.161489		W4-17_acetic.xyz	0.00923535	0.0125559	0.00178968	0.00233847			0.0405979	0.0803197	0.00248635		W4-17_acetic.xyz			0.001008	0.000525	0.000585	0.472973	0.002533	0.00618	0.003574	0.00499	0.008565	0.417328	0.003487	0.004855	0.008343	0.418005	0.003842	0.0003	-0.00058	0.004122	0.000268	0.000355			0.001156	0.008948	0.000751	-0.001301
-0.635892	0.745205			75.9182	7.92559	0.0182691	0.0640133	0.164535		W4-17_hclo4.xyz	0.00997776	0.00933807	0.00215165	0.0020515			0.0395996	0.0379878	0.000797151		W4-17_hclo4.xyz			0.001549	0.000828	0.000754	0.523388	0.003152	0.007257	0.004006	0.004429	0.008434	0.474926	0.003862	0.004293	0.008154	0.473574	0.004206	7.7e-05	-0.000805	0.004934	0.0002	0.000344			0.001706	0.008976	0.000227	-0.001669
-0.194432				31.0742	2.86278	0.0114058	0.0365987	0.13584		W4-17_c2f6.xyz	0.00870491	0.010826	0.00119774	0.00163118			0.0270375	0.0285046	0.000318547		W4-17_c2f6.xyz			0.000309	0.000248	0.000361	0.407225	0.001383	0.00278	0.00193	0.003007	0.004937	0.390926	0.001989	0.003068	0.005057	0.393316	0.002115	4.6e-05	-0.0003	0.002369	0.000185	0.000126			0.000586	0.004995	0.000124	-0.0007
-0.552595				36.5716	4.91891	0.00955088	0.0238567	0.152243		W4-17_c2cl6.xyz	0.00694166	0.00857892	0.00141662	0.00191963			0.0221628	0.0286368	0.000356657		W4-17_c2cl6.xyz			0.000639	0.000504	0.000529	0.487899	0.001725	0.004239	0.003559	0.004128	0.007688	0.462989	0.003407	0.003951	0.007359	0.463033	0.003704	0.0004	-0.000603	0.003907	0.000145	0.000297			0.001141	0.008452	0.000926	-0.001355
-0.585501	1.01287			75.9334	9.13666	0.020812	0.0689162	0.207835		W4-17_n2o4.xyz	0.0178063	0.0310295	0.00497713	0.00915813			0.0639015	0.143806	0.00435176		W4-17_n2o4.xyz			0.003175	0.001685	0.000893	0.653607	0.007395	0.015522	0.007621	0.005369	0.01299	0.586682	0.007221	0.00522	0.01244	0.58042	0.008082	-0.000238	-0.002058	0.010378	0.000461	0.000861			0.003064	0.015103	-0.000279	-0.003645
-0.829016	1.60106			99.8721	12.2467	0.018296	0.0587366	0.188343		W4-17_cloocl.xyz	0.00681738	0.00785712	0.00124265	0.00152465			0.0400133	0.0584092	0.00133652		W4-17_cloocl.xyz			0.001707	0.000986	0.000691	0.587955	0.002504	0.006895	0.004201	0.00359	0.007791	0.539212	0.00381	0.003336	0.007146	0.533165	0.004565	0.000643	-0.000585	0.004507	0.000364	0.000755			0.001926	0.009254	0.001282	-0.001205
-0.915815	1.8233			115.421	14.1341					W4-17_clo3.xyz	0.00896024	0.0158669	0.00218824	0.00447156			0.0629382	0.0276047	0.0012089		W4-17_clo3.xyz																									#VALUE!	#VALUE!	#VALUE!	#VALUE!
-0.431647	0.90441			70.9458	7.5648	0.0246585	0.0941594	0.191818		W4-17_hoclo.xyz	0.0106423	0.0162081	0.00260997	0.0041754	0.000376398	0.000629904	0.0854676	0.115561	0.00813754	0.000485021	W4-17_hoclo.xyz	0.000834	-0.000314	0.002716	0.001148	0.00078	0.595436	0.003108	0.009996	0.004397	0.003943	0.00834	0.527218	0.003996	0.003671	0.007666	0.521195	0.004923	0.000473	-0.000638	0.005088	0.000526	0.000927	0.00165	-0.000564	0.002214	0.00994	0.000971	-0.001298
-0.223993	0.143083			31.6423	2.61045	0.0106528	0.0358696	0.133951		W4-17_pf5.xyz	0.00731072	0.00783974	0.00092423	0.00108842			0.022067	0.0212807	0.000433872		W4-17_pf5.xyz			0.000408	0.000262	0.00039	0.40184	0.001115	0.002925	0.001571	0.00251	0.004082	0.384955	0.001613	0.002565	0.004179	0.38607	0.001704	-5e-06	-0.000238	0.001947	0.000133	9.1e-05			0.000619	0.00405	5e-06	-0.000551
-0.330824	0.259322			45.3376	4.29298	0.00984811	0.0276566	0.15384		W4-17_sf6.xyz	0.00686658	0.00937929	0.000954278	0.00150272			0.021026	0.0328373	0.000657706		W4-17_sf6.xyz			0.00064	0.000298	0.00041	0.420904	0.001412	0.004261	0.001764	0.002514	0.004279	0.412342	0.001769	0.002529	0.004298	0.411587	0.001885	2.9e-05	-0.000269	0.002125	0.000121	0.000116			0.000685	0.004291	7.6e-05	-0.000603
-0.336018	0.408527			40.4692	3.9563	0.0178543	0.0658248	0.201594		W4-17_oxadiazole.xyz	0.0107161	0.0196391	0.00240297	0.00475917			0.0571853	0.121127	0.00228983		W4-17_oxadiazole.xyz			0.002981	0.001313	0.000903	0.592509	0.004611	0.011015	0.006293	0.006137	0.012431	0.506275	0.005823	0.005798	0.011622	0.501076	0.006412	0.000588	-0.001149	0.006973	0.000119	0.000589			0.002581	0.013578	0.001239	-0.002392
-0.222881	0.210626			32.8759	2.89643	0.0158855	0.0590395	0.158709		W4-17_dioxetan2one.xyz	0.0102204	0.0133193	0.0019849	0.00285136			0.0329679	0.0528812	0.00219897		W4-17_dioxetan2one.xyz			0.001137	0.000639	0.000621	0.507143	0.003013	0.006367	0.003952	0.00514	0.009092	0.434668	0.003859	0.004981	0.00884	0.436538	0.004192	0.000219	-0.000696	0.004669	0.00024	0.000333			0.001367	0.009528	0.000552	-0.001541
-0.15606	0.12271			29.7366	2.05776	0.0106191	0.0310665	0.143474		W4-17_dioxetane.xyz	0.00642772	0.00542391	0.000971658	0.000872792			0.0226949	0.0279509	0.000589931		W4-17_dioxetane.xyz			0.000415	0.000416	0.000464	0.472727	0.001938	0.002871	0.003108	0.004702	0.007809	0.397951	0.003018	0.004585	0.007603	0.396949	0.003303	0.000365	-0.000457	0.003395	0.000195	0.000285			0.000947	0.008014	0.000891	-0.001084
-0.198062	0.173293			28.0151	2.23359	0.00987238	0.0222263	0.164444		W4-17_dithiotane.xyz	0.00413048	0.00305402	0.00052181	0.00060273			0.0169276	0.0413582	0.000640687		W4-17_dithiotane.xyz			0.000657	0.000613	0.000614	0.499593	0.002082	0.004458	0.004452	0.005476	0.009928	0.448429	0.004163	0.005153	0.009316	0.446866	0.004696	0.000712	-0.000647	0.004631	0.000244	0.000533			0.001378	0.010972	0.001659	-0.001489
-0.13818	0.146564			22.654	1.84198	0.0112807	0.0322968	0.210541		W4-17_borole.xyz	0.00440784	0.00462531	0.000698322	0.000944567			0.0262778	0.0976807	0.00175155		W4-17_borole.xyz			0.002156	0.000976	0.0007	0.582339	0.004418	0.012071	0.006497	0.007028	0.013526	0.48037	0.005898	0.006609	0.012509	0.471576	0.007158	0.001182	-0.001009	0.006985	0.000661	0.00126			0.001991	0.015808	0.002511	-0.002201
-0.47649	0.404687			33.7191	4.4383	0.0101881	0.0332416	0.196274		W4-17_c2cl4.xyz	0.0063856	0.0102233	0.00127801	0.00213242			0.0340797	0.124569	0.00141829		W4-17_c2cl4.xyz			0.001657	0.000655	0.000577	0.531656	0.002196	0.009043	0.00411	0.004286	0.008395	0.489519	0.00383	0.004065	0.007894	0.485117	0.00431	0.000527	-0.000678	0.004461	0.0002	0.00048			0.001398	0.009457	0.001147	-0.001469
-0.207254	0.200689			32.7404	3.17123	0.0122769	0.0437485	0.190378		W4-17_c2f4.xyz	0.00905812	0.0145353	0.00132796	0.0022474			0.0426472	0.147159	0.00150108		W4-17_c2f4.xyz			0.001194	0.00041	0.000318	0.563187	0.002045	0.007508	0.002701	0.003379	0.00608	0.444243	0.002635	0.003374	0.006009	0.438509	0.002967	0.000179	-0.000409	0.003197	0.000266	0.000332			0.000883	0.006557	0.000391	-0.000898
-0.30832	0.284404			33.277	3.74153	0.0116923	0.0402837	0.194468		W4-17_cis-c2f2cl2.xyz	0.00829935	0.0127587	0.00136373	0.00211487			0.036714	0.129964	0.00108642		W4-17_cis-c2f2cl2.xyz			0.001454	0.000526	0.000501	0.512171	0.00214	0.008427	0.003409	0.003837	0.007246	0.470466	0.003244	0.00374	0.006984	0.46449	0.003672	0.000344	-0.000534	0.003862	0.000263	0.000428			0.001123	0.008066	0.000755	-0.001164
-0.307659	0.282145			33.1626	3.72183	0.011651	0.0403984	0.193942		W4-17_trans-c2f2cl2.xyz	0.00820736	0.0125182	0.00135294	0.0020665			0.0364157	0.127593	0.0011099		W4-17_trans-c2f2cl2.xyz			0.001441	0.000523	0.000496	0.513248	0.00213	0.008354	0.003403	0.003852	0.007256	0.469056	0.003236	0.003748	0.006985	0.463345	0.003662	0.000347	-0.000534	0.003849	0.000259	0.000426			0.001119	0.008062	0.000764	-0.001165
-0.151602	0.133297			23.7484	1.81549	0.0103407	0.0311705	0.20388		W4-17_cyclopentadiene.xyz	0.00405239	0.00400864	0.000509919	0.000491233			0.025159	0.123008	0.00177276		W4-17_cyclopentadiene.xyz			0.001741	0.000817	0.000635	0.562672	0.003791	0.010736	0.005859	0.006705	0.012564	0.466332	0.005361	0.006314	0.011676	0.459186	0.006165	0.000891	-0.000888	0.006162	0.000306	0.000804			0.001706	0.013895	0.00196	-0.001984
-0.196393	0.221017			32.4373	2.92413	0.017689	0.0507814	0.170514		W4-17_formic-anhydride.xyz	0.0125063	0.0180188	0.00255694	0.00430124			0.0468732	0.0695606	0.00197787		W4-17_formic-anhydride.xyz			0.001088	0.000699	0.000627	0.527149	0.003323	0.006459	0.004389	0.005229	0.009618	0.456332	0.004318	0.005125	0.009444	0.45727	0.004765	0.000258	-0.000762	0.005269	0.000376	0.000447			0.001463	0.010542	0.000617	-0.001657
-0.200781	0.178397			26.5407	2.26935	0.0134493	0.0462679	0.189365		W4-17_furan.xyz	0.00756857	0.0104392	0.00141782	0.00209034			0.03057	0.105488	0.00201412		W4-17_furan.xyz			0.001652	0.000871	0.000736	0.542004	0.003703	0.009101	0.005512	0.006318	0.01183	0.465934	0.005123	0.00598	0.011103	0.461407	0.005701	0.000637	-0.000929	0.005993	0.000189	0.000578			0.001827	0.012753	0.001416	-0.00204
-0.116015	0.0880882			25.7267	1.59688	0.00956515	0.0260701	0.145934		W4-17_oxetane.xyz	0.00567154	0.00457262	0.000855304	0.000748451			0.0155642	0.02978	0.000452004		W4-17_oxetane.xyz			0.000353	0.000396	0.000437	0.47539	0.001997	0.003031	0.003394	0.005261	0.008655	0.392143	0.003262	0.005078	0.00834	0.391127	0.003618	0.000483	-0.000481	0.003616	0.000224	0.000356			0.000905	0.008935	0.001203	-0.001163
-0.191624	0.16198			26.7598	2.13603	0.0109602	0.0321546	0.182659		W4-17_pyrrole.xyz	0.00478576	0.00553551	0.000812754	0.00112732			0.0224928	0.0994103	0.00171588		W4-17_pyrrole.xyz			0.001512	0.000841	0.000723	0.537724	0.003658	0.0087	0.005602	0.006637	0.012239	0.457717	0.005174	0.006229	0.011404	0.45374	0.005751	0.000691	-0.000943	0.006003	0.000149	0.000577			0.001787	0.013056	0.001546	-0.002085
-0.145012	0.144632			23.6428	1.80198	0.0122602	0.0312033	0.207081		W4-17_silole.xyz	0.0043721	0.00455211	0.000632117	0.000680976			0.025785	0.115712	0.00156925		W4-17_silole.xyz			0.001876	0.000891	0.000683	0.566074	0.004042	0.011349	0.006171	0.006808	0.01298	0.47546	0.005617	0.006373	0.011991	0.468474	0.00665	0.00106	-0.000919	0.006509	0.000479	0.001033			0.001856	0.014885	0.002328	-0.00203
-0.230844	0.206231			25.7234	2.3702	0.0125828	0.0370538	0.190472		W4-17_thiophene.xyz	0.00524637	0.00757644	0.000847788	0.00137554			0.0331028	0.111154	0.00156655		W4-17_thiophene.xyz			0.0018	0.001013	0.000792	0.561219	0.003857	0.009806	0.006353	0.006742	0.013096	0.485147	0.00582	0.006328	0.012149	0.479091	0.006536	0.000833	-0.001087	0.00679	0.000183	0.000716			0.002111	0.01449	0.001821	-0.002368
-0.174901	0.156168			29.3608	2.18052	0.0122095	0.0457845	0.177663		W4-17_beta-lactim.xyz	0.00609097	0.00696362	0.00113879	0.00136573			0.0284493	0.0974165	0.000828581		W4-17_beta-lactim.xyz			0.00133	0.00066	0.000625	0.513619	0.002965	0.00722	0.004407	0.005872	0.010278	0.428738	0.004147	0.005601	0.009747	0.425421	0.004579	0.000511	-0.000704	0.004772	0.000172	0.000432			0.001427	0.010663	0.001198	-0.001597
-0.725975	1.56407			119.532	14.8636	0.0143163	0.0493627	0.177061		W4-17_clf5.xyz	0.0103767	0.0148967	0.00216782	0.00321737			0.0455347	0.0744597	0.00167258		W4-17_clf5.xyz			0.001514	0.000699	0.000629	0.526355	0.00312	0.00806	0.003299	0.00305	0.006349	0.519609	0.00313	0.002976	0.006107	0.512611	0.003667	3.5e-05	-0.000482	0.004114	0.000368	0.000537			0.001395	0.007308	9.6e-05	-0.000977
-0.564723	1.38995			104.298	12.9005	0.0151173	0.0524615	0.180012		W4-17_clf3.xyz	0.00998158	0.012999	0.00194726	0.00290117			0.0516029	0.124279	0.00464657		W4-17_clf3.xyz			0.001591	0.000683	0.000611	0.527821	0.002405	0.008268	0.00311	0.002839	0.005949	0.522777	0.002937	0.002736	0.005673	0.517715	0.003509	0.000112	-0.00041	0.003807	0.000399	0.000572			0.001366	0.007058	0.000261	-0.000843
-0.216152	0.166197			32.1858	2.73392	0.0130694	0.0383002	0.172434		W4-17_pf3.xyz	0.00872303	0.0089876	0.00122959	0.00135699			0.0259935	0.0745844	0.000733264		W4-17_pf3.xyz			0.000447	0.000334	0.000441	0.430968	0.0013	0.003386	0.002072	0.002922	0.004993	0.414898	0.002072	0.002758	0.00483	0.428986	0.002309	4.9e-05	-0.000302	0.002562	0.000237	0.000237			0.000765	0.005322	0.000144	-0.000683
-0.568609	0.909218			75.18	8.21581	0.0235602	0.08036	0.181399		W4-17_hoclo2.xyz	0.0123924	0.0137082	0.00311378	0.00395411			0.0536714	0.0696839	0.00219161		W4-17_hoclo2.xyz			0.002556	0.001139	0.000875	0.565541	0.003458	0.009495	0.004534	0.004448	0.008981	0.504787	0.004284	0.004239	0.008523	0.50264	0.004944	0.000125	-0.000844	0.005663	0.00041	0.00066			0.002238	0.010174	0.000343	-0.001697
-0.10561	0.172473			45.0411	2.94579					W4-17_h2no-NONPLANAR.xyz	0.00312477	0.00332685	0.000378186	0.000520742			0.0191107	0.0137545	0.000356344		W4-17_h2no-NONPLANAR.xyz																									#VALUE!	#VALUE!	#VALUE!	#VALUE!
-0.118412	0.154146			40.1465	2.36238	0.00819433	0.0201589	0.153584		W4-17_nh2oh.xyz	0.00350934	0.00290947	0.000399704	0.000409225			0.0083498	0.0614692	0.00110056		W4-17_nh2oh.xyz			0.00052	0.000418	0.000454	0.479358	0.001387	0.003169	0.002481	0.003826	0.006307	0.393372	0.002373	0.003696	0.006069	0.391003	0.002643	0.000359	-0.000301	0.002585	0.000162	0.00027			0.000938	0.006356	0.000853	-0.000705
-0.094557	0.0646045			22.9299	1.27212	0.00641383	0.0126955	0.148824		W4-17_cyclopropane.xyz	0.00283978	0.00258298	0.000229067	0.000221809			0.00939745	0.0490238	0.000575614		W4-17_cyclopropane.xyz			0.000385	0.000378	0.000348	0.520661	0.00201	0.003258	0.003553	0.005675	0.009228	0.385024	0.003372	0.005419	0.008791	0.383574	0.00376	0.000575	-0.000481	0.003666	0.000207	0.000388			0.000895	0.009436	0.001437	-0.001178
-0.149212	0.129829			25.2498	1.80398	0.00904919	0.0269739	0.192193		W4-17_cyclopropene.xyz	0.00359366	0.00260644	0.000426554	0.000339802			0.0175298	0.122462	0.0016076		W4-17_cyclopropene.xyz			0.001152	0.00073	0.000631	0.53637	0.003307	0.007454	0.005307	0.00655	0.011857	0.447584	0.004909	0.006167	0.011077	0.443211	0.005558	0.000823	-0.000767	0.005502	0.000251	0.000649			0.001558	0.012892	0.001882	-0.001758
-0.0389562	0.0523289			25.0474	1.08223	0.00936318	0.0192272	0.166804		W4-17_ch3ph2.xyz	0.00373829	0.00265191	0.000347186	0.000240991			0.0103113	0.0522363	0.0010333		W4-17_ch3ph2.xyz			0.000322	0.000316	0.000343	0.479514	0.001436	0.002696	0.003337	0.004849	0.008186	0.407647	0.003147	0.004621	0.007768	0.405124	0.003798	0.000755	-0.000357	0.0034	0.000461	0.000651			0.000735	0.009323	0.001858	-0.000884
-0.100477	0.178966			43.9239	2.85636	0.010452	0.0328765	0.158768		W4-17_nh2f.xyz	0.00616799	0.00603825	0.000742812	0.000853505			0.015885	0.0657832	0.00148102		W4-17_nh2f.xyz			0.000495	0.000356	0.000412	0.463542	0.001413	0.003568	0.002293	0.003196	0.005489	0.417745	0.00224	0.003097	0.005338	0.419711	0.002486	0.00031	-0.000285	0.002461	0.000193	0.000246			0.000801	0.005742	0.000725	-0.000651
-0.0909431	0.07138			23.0475	1.33712	0.00716745	0.0204623	0.146605		W4-17_cclh3.xyz	0.00359122	0.00235704	0.000411593	0.000422032			0.0114184	0.0544299	0.000782391		W4-17_cclh3.xyz			0.00032	0.000282	0.000345	0.449761	0.001036	0.00284	0.002429	0.003781	0.00621	0.391143	0.002321	0.003599	0.005921	0.392061	0.002661	0.000446	-0.000286	0.002501	0.000232	0.00034			0.000672	0.00656	0.001111	-0.000704
-0.286773	1.17525			71.2409	8.96621	0.0214914	0.0645251	0.206685		W4-17_clno.xyz	0.015807	0.0191593	0.00441329	0.00580029	0.00070831	0.00107368	0.0656315	0.168947	0.0130902	0.00331204	W4-17_clno.xyz	0.00153	-0.000369	0.003488	0.001899	0.00093	0.671262	0.004999	0.013302	0.006458	0.004482	0.01094	0.590311	0.005936	0.00425	0.010186	0.582761	0.007751	0.000492	-0.00087	0.008129	0.001293	0.001815	0.002735	-0.000631	0.003366	0.014512	0.000991	-0.001706
-0.222318	0.156285			27.6821	2.14694	0.00824172	0.0178703	0.163139		W4-17_tetrahedrane.xyz	0.00278987	0.00206886	0.000295551	0.000230265			0.0127588	0.0571581	0.000609831		W4-17_tetrahedrane.xyz			0.00075	0.000719	0.000678	0.514674	0.003092	0.004938	0.005174	0.006941	0.012116	0.427074	0.004834	0.006539	0.011373	0.425042	0.005229	0.000665	-0.000823	0.005387	5.5e-05	0.000395			0.001602	0.012531	0.001578	-0.001923
-0.0656834	0.0440052			21.9987	1.06689	0.00638547	0.0122012	0.142282		W4-17_n-butane.xyz	0.00308025	0.00241917	0.000253124	0.000198767			0.00740241	0.0194583	0.000189144		W4-17_n-butane.xyz			0.000302	0.000278	0.000343	0.447665	0.00175	0.002916	0.003144	0.00541	0.008554	0.367547	0.003	0.00518	0.00818	0.366748	0.003377	0.00054	-0.000407	0.003244	0.000233	0.000377			0.000665	0.00868	0.001392	-0.001016
-0.431613	0.420359			33.2155	4.10522	0.0110974	0.0247908	0.179414		W4-17_c2cl2.xyz	0.00580121	0.00501319	0.000966533	0.000978364	0.00014537	0.0001331	0.0213539	0.0868421	0.00156016	0.000622889	W4-17_c2cl2.xyz	0.000736	-0.000122	0.001285	0.000858	0.000627	0.577778	0.002529	0.00652	0.004817	0.00492	0.009737	0.494711	0.004474	0.004656	0.009129	0.490033	0.004977	0.000614	-0.000778	0.005141	0.00016	0.000503	0.001506	-0.000247	0.001753	0.010918	0.001355	-0.001683
-0.141967	0.135404			24.5276	1.91541	0.0101643	0.0292784	0.195739		W4-17_c2clh3.xyz	0.00467928	0.00395147	0.000676528	0.000748499			0.0192046	0.130283	0.00112475		W4-17_c2clh3.xyz			0.000978	0.00056	0.000535	0.511416	0.002368	0.007473	0.004242	0.004927	0.00917	0.462646	0.003925	0.004651	0.008576	0.457673	0.004579	0.000725	-0.000565	0.004419	0.000337	0.000654			0.001214	0.010329	0.001622	-0.001269
-0.0924086	0.067534			22.7855	1.31613	0.00741114	0.0222982	0.147725		W4-17_c2clh5.xyz	0.00361546	0.00205192	0.00043247	0.000291051			0.00779781	0.0311897	0.000349794		W4-17_c2clh5.xyz			0.00038	0.000312	0.000399	0.438819	0.001376	0.003175	0.002824	0.004411	0.007235	0.390325	0.002696	0.004231	0.006927	0.389202	0.00305	0.000486	-0.00036	0.002924	0.000226	0.000354			0.000743	0.007589	0.001225	-0.000885
-0.281814	0.288506			29.0686	3.0037	0.0115578	0.0255052	0.180429		W4-17_c2clh.xyz	0.00569036	0.00442421	0.000836698	0.000658598	0.000133135	0.000113528	0.0149704	0.0953659	0.00172735	0.000741285	W4-17_c2clh.xyz	0.000785	-0.000121	0.001148	0.000906	0.000591	0.60521	0.002874	0.006228	0.005275	0.005494	0.01077	0.489832	0.004885	0.005169	0.010054	0.485876	0.005487	0.000731	-0.000808	0.005564	0.000212	0.000602	0.00157	-0.000237	0.001807	0.012115	0.001633	-0.001777
-0.192744	0.15035			26.2493	2.23421	0.00813263	0.0210299	0.148188		W4-17_ccl2h2.xyz	0.00458994	0.00418977	0.000699872	0.000859464			0.0125176	0.0491448	0.000796945		W4-17_ccl2h2.xyz			0.000395	0.000359	0.000418	0.462033	0.001175	0.00322	0.002733	0.003674	0.006408	0.426565	0.002606	0.003502	0.006107	0.426654	0.002948	0.000437	-0.000363	0.002874	0.000215	0.000342			0.000835	0.006997	0.00105	-0.000848
-0.344612	0.368308			35.8488	4.36355	0.0147596	0.0478208	0.170055		W4-17_ccl2o.xyz	0.0111848	0.0179465	0.00242875	0.00424567			0.0416485	0.0784665	0.00345114		W4-17_ccl2o.xyz			0.001188	0.000648	0.000585	0.525547	0.002614	0.006898	0.004059	0.004352	0.008412	0.482582	0.003944	0.004219	0.008164	0.483156	0.004413	0.000312	-0.000687	0.004788	0.000354	0.000469			0.001367	0.009597	0.00072	-0.001473
-0.336426	0.259785			30.7636	3.42625	0.00888412	0.0214484	0.149602		W4-17_ccl3h.xyz	0.00555224	0.00599513	0.000978213	0.00124465			0.0153397	0.044298	0.000775459		W4-17_ccl3h.xyz			0.000455	0.000421	0.00048	0.467259	0.001352	0.003518	0.003018	0.00373	0.006749	0.447244	0.002882	0.003556	0.006438	0.447655	0.003219	0.000422	-0.000439	0.003236	0.000201	0.000337			0.000972	0.007451	0.000987	-0.001004
-0.543568	0.412643			37.0986	5.02321	0.00936558	0.0225634	0.152219		W4-17_ccl4.xyz	0.0064387	0.00766286	0.00126138	0.00164627			0.0193838	0.0428325	0.000690439		W4-17_ccl4.xyz			0.000524	0.000471	0.000487	0.491649	0.001542	0.003869	0.003294	0.003796	0.00709	0.464598	0.003147	0.003633	0.006781	0.464159	0.003472	0.000405	-0.000526	0.003593	0.000178	0.000325			0.001062	0.007895	0.000939	-0.001184
-0.3085	0.233102			33.8059	3.72471	0.0108404	0.033038	0.148946		W4-17_cf2cl2.xyz	0.0077732	0.00984025	0.0011953	0.00151806			0.0240145	0.0443934	0.000888851		W4-17_cf2cl2.xyz			0.000446	0.000338	0.000424	0.44357	0.001428	0.003512	0.002493	0.003275	0.005768	0.432212	0.002457	0.003244	0.005701	0.430977	0.002688	0.000196	-0.000375	0.002867	0.000195	0.000231			0.000782	0.006197	0.00047	-0.000858
-0.262182	0.85558			69.0595	7.77596	0.0213858	0.0604838	0.189893		W4-17_fno.xyz	0.0157799	0.0215587	0.00370467	0.00582837	0.000563414	0.000891408	0.0528295	0.119209	0.0075255	0.00174069	W4-17_fno.xyz	0.001002	-0.000319	0.002378	0.001321	0.000862	0.605131	0.004113	0.007626	0.004991	0.004153	0.009144	0.545822	0.004766	0.004034	0.0088	0.541591	0.005809	2.5e-05	-0.000683	0.006467	0.000818	0.001043	0.001888	-0.000561	0.002449	0.01124	0.000137	-0.001386
-0.140166	0.110793			26.7266	2.03081	0.00974136	0.0265669	0.145985		W4-17_ch2clf.xyz	0.00653331	0.00526494	0.000841463	0.000734156			0.01798	0.0484105	0.000971243		W4-17_ch2clf.xyz			0.000339	0.000286	0.000375	0.432678	0.001167	0.002937	0.002252	0.003312	0.005563	0.404745	0.00221	0.003245	0.005455	0.405133	0.00248	0.000289	-0.000295	0.002486	0.000228	0.00027			0.000674	0.005945	0.000717	-0.000707
-0.15412	0.112461			28.9582	2.33217	0.0111199	0.0309087	0.128605		W4-17_chf3.xyz	0.00778455	0.00755215	0.000973733	0.00103648			0.0198984	0.0332509	0.000767218		W4-17_chf3.xyz			0.000278	0.000236	0.000364	0.393333	0.001185	0.001812	0.001732	0.002835	0.004567	0.379242	0.001778	0.00288	0.004657	0.381709	0.001904	6.8e-05	-0.000249	0.002085	0.000172	0.000126			0.000562	0.004568	0.000181	-0.000584
-0.273566	0.281266			34.5716	3.75141	0.0146382	0.0499885	0.164394		W4-17_clcof.xyz	0.0107272	0.0144023	0.00207714	0.00262397			0.0413972	0.0802506	0.00223175		W4-17_clcof.xyz			0.001029	0.000532	0.000519	0.506185	0.002417	0.006286	0.003397	0.004026	0.007423	0.457632	0.003345	0.003966	0.007311	0.45753	0.003689	0.000171	-0.000565	0.004083	0.000292	0.000344			0.001131	0.008132	0.000423	-0.001225
-0.129324	0.151532			31.6208	2.272	0.016734	0.0567084	0.163895		W4-17_formamide.xyz	0.0107506	0.015382	0.00213254	0.00307865	0.000276649	0.000394663	0.0515319	0.0907253	0.00313559	0.000211463	W4-17_formamide.xyz	0.000479	-0.00011	0.001016	0.000589	0.000597	0.496627	0.0028	0.006425	0.003861	0.005126	0.008986	0.429621	0.003777	0.004995	0.008772	0.430575	0.004253	0.000329	-0.000629	0.004553	0.000392	0.000476	0.00104	-0.000237	0.001277	0.009707	0.000791	-0.001389
-0.15384	0.200332			26.7286	2.26067	0.0115047	0.0366848	0.236631		W4-17_cyclobutadiene.xyz	0.00422489	0.00394398	0.000540792	0.000584397			0.0308227	0.186295	0.00188125		W4-17_cyclobutadiene.xyz			0.003212	0.001327	0.000698	0.655309	0.005983	0.016903	0.008108	0.006832	0.01494	0.542704	0.007205	0.006399	0.013605	0.529624	0.009538	0.001903	-0.001361	0.008996	0.00143	0.002333			0.002524	0.019264	0.003559	-0.002741
-0.0162227	0.0848789			23.4557	1.47122					W4-17_allyl.xyz	0.00328092	0.00394857	0.000424409	0.000708392			0.11672	0.0162862	0.000350312		W4-17_allyl.xyz																									#VALUE!	#VALUE!	#VALUE!	#VALUE!
-0.0859601	0.0563465			23.3965	1.37811					W4-17_cyclopropyl.xyz	0.00293633	0.00500235	0.000308954	0.000573933			0.0105966	0.0158173	0.000256546		W4-17_cyclopropyl.xyz																									#VALUE!	#VALUE!	#VALUE!	#VALUE!
-0.0762419	0.216786			29.9266	2.46526	0.0220936	0.0684392	0.189475		W4-17_h2ccn.xyz	0.00600086	0.00738132	0.0011465	0.00170832			0.098119	0.0267433	0.000953756		W4-17_h2ccn.xyz																									#VALUE!	#VALUE!	#VALUE!	#VALUE!
-0.236243	0.284254	-0.257976	0.262386	35.2457	3.16848	0.0130853	0.0351406	0.205448		W4-17_oxirene.xyz	0.00832723	0.00893251	0.00172628	0.00205765	0.000267163	0.000322443	0.023946	0.131481	0.00264202		W4-17_oxirene.xyz	0.000876	-0.00013	0.001398	0.001006	0.000701	0.589338	0.00412	0.009185	0.005975	0.005914	0.011889	0.502565	0.005539	0.005612	0.011152	0.496727	0.006472	0.000855	-0.001016	0.006633	0.000497	0.000933	0.001765	-0.000268	0.002033	0.013896	0.001786	-0.002134
-0.134154	0.115212	-0.146325	0.107818	27.4459	1.81905	0.0107517	0.0257738	0.153276		W4-17_oxirane.xyz	0.00680798	0.00657831	0.00109385	0.00125061	0.000138283	0.000166426	0.0187046	0.0518581	0.00102852		W4-17_oxirane.xyz	0.000411	-5.8e-05	0.000528	0.000469	0.000482	0.493165	0.002119	0.003747	0.003474	0.005044	0.008518	0.407842	0.003349	0.004861	0.008211	0.407917	0.003695	0.000449	-0.000506	0.003752	0.000221	0.000346	0.000916	-0.000129	0.001045	0.008898	0.001101	-0.001199
-0.264634	0.37594	-0.288812	0.337763	41.3662	3.60281	0.0139134	0.0377251	0.202213		W4-17_dioxirane.xyz	0.00631635	0.00780401	0.0010015	0.00149596	0.000144501	0.000207248	0.0312468	0.127588	0.00158474		W4-17_dioxirane.xyz	0.000751	-0.000152	0.001825	0.000903	0.000656	0.579217	0.003031	0.007706	0.004328	0.004539	0.008867	0.488102	0.004023	0.004333	0.008357	0.48145	0.00444	0.000519	-0.00064	0.004561	0.000112	0.000417	0.001488	-0.000302	0.00179	0.009537	0.001097	-0.001367
-0.143884	0.190528	-0.158326	0.17529	28.0464	2.45783	0.0173276	0.0473912	0.167292		W4-17_ketene.xyz	0.0135248	0.0154511	0.00292971	0.00320104	0.000411081	0.000443224	0.0380684	0.113167	0.00466449	0.00071985	W4-17_ketene.xyz	0.000704	-0.000132	0.000999	0.000836	0.00056	0.598854	0.004253	0.005977	0.005355	0.005968	0.011323	0.472931	0.005209	0.005774	0.010983	0.474278	0.005854	0.000408	-0.000954	0.0064	0.000499	0.000645	0.001456	-0.000269	0.001725	0.012725	0.000982	-0.002
-0.104109	0.111527	-0.114023	0.103658	25.7249	1.7222	0.0146033	0.0493588	0.176886		W4-17_acetaldehyde.xyz	0.0101306	0.0131576	0.00199811	0.00323304	0.000269245	0.000462954	0.0296469	0.113561	0.00217012		W4-17_acetaldehyde.xyz	0.000428	-8e-05	0.000902	0.000508	0.000493	0.507493	0.00255	0.006179	0.00389	0.005166	0.009056	0.429549	0.003803	0.005018	0.00882	0.43113	0.004222	0.000463	-0.000581	0.00434	0.000332	0.000419	0.000931	-0.000167	0.001098	0.0098	0.001108	-0.001303
-0.162782	0.181927	-0.177904	0.161913	31.423	2.51264	0.0169934	0.0567802	0.163862		W4-17_formic.xyz	0.0105592	0.015299	0.00202664	0.00290397	0.000258779	0.000353976	0.0515378	0.0981483	0.00289345	0.000262936	W4-17_formic.xyz	0.000485	-0.000116	0.001016	0.000601	0.000583	0.507601	0.002734	0.006146	0.003661	0.004763	0.008424	0.434592	0.003589	0.004637	0.008225	0.4363	0.003988	0.000244	-0.000607	0.004351	0.000327	0.000399	0.001048	-0.000236	0.001284	0.009008	0.000597	-0.001335
-0.0779305	0.0644154	-0.0859107	0.060528	26.3941	1.34138	0.00783993	0.017482	0.134084		W4-17_methanol.xyz	0.00441651	0.00256994	0.000524646	0.00037807	5.37676e-05	3.88441e-05	0.00841028	0.0277477	0.000795349	3.79346e-05	W4-17_methanol.xyz	0.000253	-2.5e-05	0.000272	0.000278	0.000341	0.449111	0.001188	0.002113	0.002246	0.004036	0.006282	0.357529	0.002182	0.003934	0.006116	0.356769	0.002454	0.000346	-0.000271	0.002379	0.000208	0.000272	0.000593	-6e-05	0.000653	0.006254	0.000884	-0.000675
-0.0807696	0.0609331	-0.0853137	0.0568758	24.877	1.30567	0.00784368	0.0195791	0.138328		W4-17_ethanol.xyz	0.00429099	0.00293371	0.000517331	0.000435405			0.00905649	0.0258075	0.000452189		W4-17_ethanol.xyz			0.00026	0.000293	0.000356	0.451464	0.001455	0.002434	0.002642	0.004653	0.007294	0.362166	0.002548	0.004474	0.007021	0.36286	0.002854	0.00041	-0.000334	0.002778	0.000212	0.000306			0.00069	0.007275	0.00105	-0.000827
-0.176311	0.226598	-0.194537	0.20719	30.9915	2.71245	0.0166769	0.0512247	0.196474		W4-17_glyoxal.xyz	0.0123792	0.018766	0.00256468	0.00439729			0.0423234	0.115673	0.00292037		W4-17_glyoxal.xyz			0.001663	0.000785	0.000623	0.557528	0.00337	0.008692	0.004829	0.00528	0.010109	0.477693	0.004673	0.005144	0.009817	0.476011	0.00522	0.000471	-0.000761	0.00551	0.000391	0.000547			0.001596	0.011359	0.001037	-0.001645
-0.0799541	0.149376	-0.090219	0.136884	32.4726	2.26481	0.0192658	0.0617142	0.169638		W4-17_t-hcoh.xyz	0.0117462	0.0178535	0.00197725	0.00300203	0.000198934	0.000304709	0.0568364	0.0938865	0.00381547	0.000255808	W4-17_t-hcoh.xyz	0.000491	-7.3e-05	0.000724	0.000564	0.000517	0.521739	0.002677	0.00385	0.0039	0.004828	0.008728	0.446838	0.003751	0.004656	0.008407	0.446176	0.004613	0.000662	-0.000528	0.004479	0.000713	0.000862	0.00105	-0.000153	0.001203	0.010258	0.001469	-0.001164
-0.0801012	0.153909	-0.0915809	0.142108	33.0923	2.33689	0.0198687	0.0621553	0.172728		W4-17_c-hcoh.xyz	0.0116054	0.0176481	0.00196372	0.0030079	0.000197765	0.000306479	0.0575004	0.0966923	0.00422136	0.000371065	W4-17_c-hcoh.xyz	0.000498	-7.7e-05	0.000602	0.000575	0.000526	0.522252	0.002796	0.003926	0.003984	0.004849	0.008833	0.451036	0.003811	0.004654	0.008465	0.450207	0.004692	0.000677	-0.000514	0.004529	0.000708	0.000881	0.001068	-0.000155	0.001223	0.010411	0.001487	-0.001134
-0.0369961	0.180001			34.2144	2.62222					W4-17_hcnh.xyz	0.010371	0.0174013	0.00232613	0.00434706			0.103475	0.0161414	0.000397812		W4-17_hcnh.xyz																									#VALUE!	#VALUE!	#VALUE!	#VALUE!
-0.257296	0.323841	-0.279515	0.284418	37.9919	3.33211	0.014201	0.0336253	0.173543		W4-17_hocn.xyz	0.00768521	0.0076631	0.00144415	0.00145333	0.000208989	0.000177696	0.0291332	0.102211	0.0029948	0.000653271	W4-17_hocn.xyz	0.000813	-0.000185	0.001239	0.000998	0.000726	0.578886	0.003331	0.005655	0.004898	0.005551	0.010449	0.468753	0.004619	0.005301	0.009921	0.465625	0.00505	0.000451	-0.000799	0.005398	0.000152	0.000431	0.001617	-0.000367	0.001984	0.011122	0.001015	-0.001737
-0.263443	0.363978	-0.28998	0.327304	44.6081	4.03675	0.0175137	0.0415353	0.167906		W4-17_honc.xyz	0.0121963	0.0151532	0.00271954	0.00362224	0.00040558	0.000538084	0.0310278	0.0870827	0.00542419	0.000428351	W4-17_honc.xyz	0.000784	-0.000147	0.001023	0.000931	0.000685	0.576114	0.003923	0.005717	0.005236	0.005366	0.010602	0.493869	0.00503	0.005161	0.010191	0.493573	0.005613	0.000585	-0.000881	0.005909	0.000377	0.000583	0.001592	-0.000289	0.001881	0.012024	0.001248	-0.001821
-0.207401	0.284264	-0.226642	0.249769	35.7262	3.3765	0.0190566	0.0541393	0.15788		W4-17_hnco.xyz	0.0137579	0.0163998	0.00308119	0.00374152	0.000395865	0.000478984	0.0419077	0.0907623	0.00430844	0.000720008	W4-17_hnco.xyz	0.000813	-0.00019	0.001344	0.001003	0.000765	0.567308	0.005269	0.007389	0.005671	0.005999	0.011671	0.485947	0.005482	0.005799	0.01128	0.48595	0.006106	8.2e-05	-0.001146	0.00717	0.000435	0.000624	0.001642	-0.000368	0.00201	0.012951	0.000336	-0.002315
-0.360931	0.556537	-0.389255	0.480358	46.8984	4.83947	0.0223129	0.0580332	0.183806		W4-17_hcno-NONLINEAR.xyz	0.0183129	0.0213777	0.00547231	0.00681477	0.000796065	0.00099903	0.0437429	0.107836	0.00511569	0.00156152	W4-17_hcno-NONLINEAR.xyz	0.001313	-0.000467	0.002691	0.00178	0.000974	0.646333	0.005891	0.009347	0.007053	0.005972	0.013025	0.541497	0.006696	0.005734	0.01243	0.538697	0.007298	-0.000296	-0.00155	0.009144	0.000245	0.000602	0.002437	-0.000856	0.003293	0.014739	-0.000274	-0.002958
-0.189538	0.31178	-0.220606	0.286098	48.5574	3.50212	0.0122579	0.0317051	0.203716		W4-17_c-n2h2.xyz	0.00444247	0.0044274	0.000473616	0.000577068	9.06745e-05	9.05265e-05	0.0270081	0.171512	0.00239654	0.00019505	W4-17_c-n2h2.xyz	0.000776	-0.000114	0.00131	0.00089	0.00059	0.601351	0.003328	0.007477	0.005046	0.005061	0.010108	0.499258	0.004609	0.00471	0.009319	0.494581	0.005262	0.000766	-0.000683	0.005179	0.000216	0.000653	0.001519	-0.000229	0.001748	0.011206	0.001607	-0.001468
-0.374808	0.696548	-0.409737	0.588807	59.1417	5.6574	0.0199019	0.0535385	0.189117		W4-17_hnnn.xyz	0.0119434	0.0134686	0.00351559	0.00446726	0.000524144	0.000565658	0.0470451	0.125146	0.00642638	0.00122249	W4-17_hnnn.xyz	0.001424	-0.000418	0.002874	0.001842	0.000946	0.660689	0.00606	0.010721	0.00716	0.00599	0.013149	0.544487	0.006578	0.005651	0.012228	0.537902	0.007408	0.000264	-0.001406	0.00855	0.000248	0.00083	0.002618	-0.000753	0.003371	0.014821	0.00069	-0.002743
-0.169165	0.231706	-0.192172	0.215772	34.3346	2.96349	0.0171663	0.0343312	0.160366		W4-17_hnc.xyz	0.0134833	0.0132948	0.00301451	0.00315186	0.000401195	0.000426323	0.0231009	0.0915927	0.00696956	0.000964318	W4-17_hnc.xyz	0.000747	-0.000105	0.000705	0.000852	0.000691	0.552171	0.00473	0.00504	0.006051	0.006213	0.012264	0.493395	0.00586	0.005951	0.011811	0.496148	0.006607	0.000723	-0.001016	0.0069	0.000556	0.000747	0.001531	-0.000221	0.001752	0.014251	0.001587	-0.002108
-0.236266	0.561498	-0.26981	0.481804	56.3839	5.37372	0.021296	0.0623047	0.195792		W4-17_t-hono.xyz	0.0123555	0.0188176	0.00270235	0.00462453	0.000424911	0.000720388	0.0491362	0.0942328	0.00539369	0.000910408	W4-17_t-hono.xyz	0.00092	-0.000269	0.002318	0.001189	0.000854	0.581987	0.003749	0.008843	0.004812	0.004526	0.009338	0.515314	0.004528	0.004312	0.00884	0.512217	0.005471	0.000377	-0.000706	0.0058	0.000659	0.000943	0.001787	-0.000504	0.002291	0.011067	0.000797	-0.001455
-0.257758	0.54958	-0.292605	0.472669	56.1929	5.3537	0.0215265	0.0654771	0.194594		W4-17_c-hono.xyz	0.0119677	0.0190672	0.00258245	0.00454224	0.000414146	0.000711662	0.0572825	0.0968804	0.0054136	0.000655097	W4-17_c-hono.xyz	0.000892	-0.000248	0.002234	0.00114	0.000822	0.58104	0.003837	0.009141	0.004834	0.004661	0.009494	0.50911	0.004571	0.004448	0.009018	0.506819	0.005395	0.000373	-0.00078	0.005802	0.000561	0.000824	0.001742	-0.000467	0.002209	0.011004	0.000807	-0.001595
-0.160172	0.203161	-0.173794	0.194002	40.2069	2.76857	0.00832992	0.0221844	0.160575		W4-17_nh2cl.xyz	0.00297364	0.0018182	0.000279746	0.000170111	5.15935e-05	3.69836e-05	0.0119707	0.0387765	0.000623144	0.00069329	W4-17_nh2cl.xyz	0.000394	-2.5e-05	0.00054	0.000419	0.000436	0.490058	0.001196	0.003876	0.002739	0.003597	0.006337	0.432292	0.00258	0.003412	0.005992	0.430574	0.002952	0.000465	-0.000333	0.00282	0.000213	0.000372	0.000883	-5.6e-05	0.000939	0.006862	0.001081	-0.000762
-0.0219068	1.11775			74.6393	7.98995					W4-17_t-hooo.xyz	0.0734684	0.242068	0.0127777	0.0409737			0.128722	0.0176755	0.000289716		W4-17_t-hooo.xyz																									#VALUE!	#VALUE!	#VALUE!	#VALUE!
-0.00780886	0.790817			72.8965	7.4446					W4-17_c-hooo.xyz	0.00874679	0.0205221	0.00170658	0.00395802			0.194589	0.0184255	0.000601123		W4-17_c-hooo.xyz																									#VALUE!	#VALUE!	#VALUE!	#VALUE!
-0.0640293	0.0483907	-0.0687399	0.0450365	24.2012	1.26102	0.0089121	0.0229667	0.132134		W4-17_ch3f.xyz	0.00621302	0.00538826	0.000664191	0.000710919	7.96904e-05	8.55535e-05	0.0144761	0.0387513	0.00122921		W4-17_ch3f.xyz	0.00018	-1.7e-05	0.000215	0.000197	0.000271	0.42094	0.001024	0.001911	0.001817	0.003196	0.005013	0.362458	0.001819	0.00319	0.005009	0.363146	0.002038	0.000249	-0.00021	0.001999	0.000221	0.000219	0.000429	-3.6e-05	0.000465	0.005134	0.000654	-0.000517
-0.109888	0.0816827	-0.116699	0.0755114	26.8866	1.83058	0.0106693	0.029521	0.13136		W4-17_ch2f2.xyz	0.00740289	0.00661495	0.000873303	0.000903761	9.3459e-05	9.42287e-05	0.0181773	0.0295718	0.00098667		W4-17_ch2f2.xyz	0.000201	-2.4e-05	0.000197	0.000225	0.000326	0.408348	0.001103	0.001747	0.001754	0.00295	0.004705	0.372874	0.001788	0.002973	0.004762	0.375551	0.001953	0.000137	-0.000236	0.002052	0.000199	0.000165	0.000483	-5.1e-05	0.000534	0.004777	0.000362	-0.000574
-0.199561	0.13995	-0.213367	0.129694	30.8671	2.77168	0.0106029	0.0309601	0.127652		W4-17_cf4.xyz	0.00767523	0.00862263	0.000993597	0.0011855			0.0207052	0.0212631	0.000520689		W4-17_cf4.xyz			0.000278	0.00024	0.000147	0.620155	0.001233	0.00204	0.001696	0.002728	0.004424	0.383363	0.001745	0.002791	0.004536	0.3847	0.001836	2.6e-05	-0.000253	0.002063	0.00014	9.1e-05			0.000571	0.004356	6.6e-05	-0.000584
-0.0776198	0.037824	-0.0992323	0.0313365	21.0085	0.806915	0.0110018	0.023619	0.138427		W4-17_sih3f.xyz	0.00723292	0.00626032	0.000875776	0.000734738	8.27649e-05	5.64911e-05	0.0190766	0.0286909	0.000838928		W4-17_sih3f.xyz	0.000174	-1.2e-05	7.1e-05	0.000186	0.000282	0.397436	0.000961	0.001112	0.0017	0.003047	0.004747	0.358121	0.001721	0.00311	0.004831	0.356241	0.00207	0.000257	-0.000189	0.002002	0.00037	0.000349	0.000426	-2.7e-05	0.000453	0.005232	0.000677	-0.000459
-0.18014	0.099909	-0.197368	0.0796399	22.3667	1.75208	0.011277	0.031217	0.119774		W4-17_sif4.xyz	0.00777953	0.00644753	0.000915042	0.000802489			0.0206648	0.0163728	0.000281326		W4-17_sif4.xyz			0.000293	0.000252	0.000391	0.391913	0.000936	0.002138	0.001465	0.002622	0.004087	0.358454	0.001537	0.002721	0.004259	0.360968	0.001609	-3.7e-05	-0.000223	0.001869	0.000144	7.2e-05			0.000605	0.003969	-7e-05	-0.000537
-0.103862	0.105961	-0.113742	0.101493	25.0582	1.79012	0.0120165	0.030261	0.191991		W4-17_c2h3f.xyz	0.00753256	0.00888886	0.00100333	0.0013222	0.000112661	0.000108276	0.0278524	0.148687	0.00128205		W4-17_c2h3f.xyz	0.000414	-4.9e-05	0.000906	0.000463	0.000445	0.509912	0.00238	0.007035	0.003649	0.004528	0.008177	0.446252	0.003448	0.004376	0.007824	0.440695	0.004018	0.000527	-0.000486	0.003977	0.000369	0.00057	0.000896	-9.6e-05	0.000992	0.009093	0.00119	-0.001096
-0.068992	0.049862	-0.0722965	0.0472708	23.3351	1.24712	0.0088661	0.0250138	0.136917		W4-17_c2h5f.xyz	0.00590874	0.00441876	0.000661684	0.000613153	7.87038e-05	7.16317e-05	0.0123905	0.0287207	0.000576489		W4-17_c2h5f.xyz	0.000217	-1.7e-05	0.000223	0.000234	0.000333	0.412698	0.001332	0.002299	0.002335	0.004011	0.006345	0.367948	0.002297	0.003938	0.006234	0.368404	0.002567	0.000338	-0.000294	0.002523	0.000232	0.00027	0.000529	-3.6e-05	0.000565	0.006482	0.000874	-0.000737
-0.271914	0.293798	-0.292298	0.2662	35.3942	3.57022	0.0130143	0.0324818	0.172505		W4-17_fccf.xyz	0.00887704	0.0101101	0.00130031	0.00154126	0.0001668	0.000149217	0.031675	0.0968341	0.00231106	0.000817661	W4-17_fccf.xyz	0.000568	-9.7e-05	0.001066	0.000665	0.000525	0.558824	0.002608	0.005637	0.003738	0.004378	0.008116	0.460572	0.003578	0.00426	0.007838	0.456494	0.003967	0.000308	-0.00058	0.004239	0.000229	0.000389	0.001153	-0.000197	0.00135	0.008778	0.000707	-0.001259
-0.216024	0.234545	-0.234985	0.217298	30.164	2.79708	0.0131766	0.0255339	0.175926		W4-17_hccf.xyz	0.00825899	0.00742661	0.00117081	0.00114469	0.000151647	0.000127246	0.023177	0.102616	0.00259256	0.000857205	W4-17_hccf.xyz	0.000671	-0.000114	0.001044	0.000785	0.000577	0.576358	0.002986	0.005733	0.004543	0.005144	0.009688	0.468979	0.004291	0.004967	0.009259	0.463491	0.004788	0.000491	-0.000685	0.004982	0.000245	0.000497	0.001349	-0.000224	0.001573	0.010627	0.001125	-0.001501
-0.169142	0.194598	-0.18391	0.171484	31.1529	2.75368	0.0161838	0.0505667	0.165827		W4-17_hcof.xyz	0.0112638	0.0139493	0.00206612	0.00253118	0.000256943	0.000379024	0.0422767	0.112556	0.00479439	0.000609114	W4-17_hcof.xyz	0.000426	-9.8e-05	0.000851	0.000524	0.000514	0.504817	0.002516	0.00543	0.003298	0.004154	0.007452	0.442566	0.003284	0.004136	0.007418	0.442588	0.003626	0.000149	-0.000532	0.004009	0.000328	0.000342	0.000913	-0.0002	0.001113	0.008078	0.000376	-0.001169
-0.222856	0.218308	-0.240878	0.195564	33.3055	3.22919	0.0139735	0.0506149	0.158081		W4-17_f2co.xyz	0.00990882	0.0148796	0.00171322	0.00237761	0.000204914	0.000315688	0.045174	0.100658	0.0054683	0.000643167	W4-17_f2co.xyz	0.000371	-6.8e-05	0.000878	0.000439	0.000471	0.482418	0.002211	0.005581	0.002748	0.003652	0.0064	0.429375	0.002749	0.003653	0.006403	0.429397	0.002975	5.3e-05	-0.000453	0.003375	0.000227	0.000226	0.000809	-0.000139	0.000948	0.006672	0.000157	-0.001002
0.114796	0.0545967	0.110662	0.0663974	28.0308	1.05129	0.00872745	0.0192819	0.209242		W4-17_ch2-sing.xyz	0.0029898	0.00169107	0.000204556	0.000114259	1.58705e-05	1.04082e-05	0.0142971	0.16988	0.00255058	0.000263308	W4-17_ch2-sing.xyz	0.000646	0.00013	0.000605	0.000516	0.000277	0.650694	0.003699	0.006457	0.005475	0.004445	0.00992	0.551915	0.004947	0.004194	0.009141	0.541188	0.008151	0.002755	-0.000438	0.005834	0.002676	0.003204	0.001256	0.000253	0.001003	0.016413	0.005395	-0.00089
-0.0574277	0.0391454	-0.0627171	0.0378294	21.8186	1.00746	0.0061324	0.0111231	0.140314		W4-17_propane.xyz	0.00306701	0.00232685	0.000231714	0.000186553	2.4144e-05	1.65134e-05	0.00718441	0.0223303	0.000301226	7.01816e-06	W4-17_propane.xyz	0.00024	-1.4e-05	0.00026	0.000254	0.000308	0.451957	0.001633	0.002618	0.00298	0.005225	0.008204	0.363193	0.002846	0.004996	0.007842	0.362918	0.003226	0.000533	-0.000372	0.003065	0.000246	0.00038	0.000574	-3.5e-05	0.000609	0.008321	0.001377	-0.000946
-0.0799926	0.0724386	-0.0885719	0.0699252	22.4786	1.30177	0.00911366	0.0297548	0.193616		W4-17_propene.xyz	0.00371943	0.00257056	0.000361493	0.000341392	4.97264e-05	4.75359e-05	0.0202953	0.145726	0.00129344	5.96815e-05	W4-17_propene.xyz	0.000434	-4.4e-05	0.000922	0.000478	0.000339	0.585067	0.00257	0.007334	0.004302	0.005747	0.010049	0.428102	0.003999	0.00543	0.009429	0.424117	0.004643	0.000767	-0.000556	0.004432	0.000341	0.000644	0.000956	-8.8e-05	0.001044	0.010907	0.001775	-0.001284
-0.132194	0.130373	-0.143899	0.123953	23.8987	1.70115	0.0107139	0.0261653	0.17893		W4-17_propyne.xyz	0.00515789	0.00336698	0.000621496	0.00046065	0.000107183	8.1184e-05	0.0152934	0.0798307	0.00142215	0.000454862	W4-17_propyne.xyz	0.000682	-0.000104	0.001068	0.000786	0.000558	0.584821	0.00309	0.006064	0.005239	0.006322	0.011561	0.453161	0.004885	0.005992	0.010878	0.449113	0.00549	0.00078	-0.000757	0.005467	0.000251	0.000605	0.001368	-0.000209	0.001577	0.012611	0.001808	-0.0017
-0.109205	0.119503	-0.119923	0.105646	23.9703	1.75173	0.0118309	0.0283757	0.189276		W4-17_allene.xyz	0.00519754	0.00446602	0.000716984	0.00064885	0.000111717	9.41038e-05	0.016708	0.0745842	0.00138199	0.000168232	W4-17_allene.xyz	0.000623	-9e-05	0.000845	0.000713	0.000601	0.542618	0.003788	0.006987	0.005888	0.006397	0.012285	0.479284	0.005392	0.005983	0.011375	0.474022	0.006374	0.001075	-0.000823	0.006122	0.000486	0.000982	0.001318	-0.00018	0.001498	0.014079	0.002341	-0.001795
-0.00028325	0.024993	0.0033117	0.0298053	18.7641	0.740164	0.00824134	0.0162669	0.147015		W4-17_b2h6.xyz	0.00362328	0.00263753	0.00033617	0.000272392	2.05984e-05	1.72774e-05	0.0121529	0.0489151	0.00134911	4.90612e-05	W4-17_b2h6.xyz	0.000183	1.1e-05	0.000147	0.000172	0.000245	0.41247	0.001767	0.002506	0.002913	0.005089	0.008001	0.364034	0.002762	0.00486	0.007621	0.362372	0.003474	0.000769	-0.000279	0.002984	0.000561	0.000712	0.000453	2.3e-05	0.00043	0.008993	0.002008	-0.000707
-0.113669	0.0742878	-0.117216	0.0659341	19.4505	1.49206	0.0141294	0.0491155	0.131074		W4-17_bhf2.xyz	0.00973185	0.0143176	0.00122327	0.00184816	0.000107774	0.000151103	0.0434235	0.0319203	0.00138226	0.000123282	W4-17_bhf2.xyz	0.000187	-3.8e-05	9.6e-05	0.000225	0.000343	0.396127	0.001262	0.001087	0.001769	0.00331	0.00508	0.348297	0.001868	0.003452	0.005321	0.351128	0.002015	1e-05	-0.000261	0.002266	0.000246	0.000147	0.000456	-8.6e-05	0.000542	0.005036	5.7e-05	-0.000628
-0.147525	0.0944166	-0.15341	0.0830972	20.1756	1.76422	0.0125007	0.0481285	0.114097		W4-17_bf3.xyz	0.00865708	0.0138287	0.0010446	0.00171197	9.76593e-05	0.000152679	0.0421999	0.0278377	0.000963879	7.49862e-05	W4-17_bf3.xyz	0.000201	-3.5e-05	0.000241	0.000236	0.000379	0.38374	0.00117	0.002331	0.00161	0.003023	0.004632	0.347507	0.001693	0.003139	0.004833	0.350373	0.00178	-2.5e-05	-0.000244	0.002049	0.00017	8.7e-05	0.000489	-8.2e-05	0.000571	0.004423	-4e-05	-0.000602
-0.043536	0.0309229	-0.0492458	0.0323615	21.4867	0.896274	0.00575521	0.00987414	0.137716		W4-17_c2h6.xyz	0.00307267	0.00208838	0.000205691	0.00015771	2.36776e-05	1.62494e-05	0.00732104	0.0368303	0.00059851	1.89698e-05	W4-17_c2h6.xyz	0.000208	-7e-06	0.000208	0.000215	0.00027	0.443299	0.001427	0.002245	0.002681	0.005049	0.00773	0.346831	0.002569	0.004858	0.007428	0.3459	0.002946	0.000511	-0.000312	0.002747	0.000265	0.000377	0.000503	-1.8e-05	0.000521	0.007667	0.001318	-0.000801
0.0522004	0.125781			31.3473	2.1762					W4-17_h2cn.xyz	0.00540385	0.0090182	0.000685096	0.00119746			0.157294	0.0274313	0.00115804		W4-17_h2cn.xyz																									#VALUE!	#VALUE!	#VALUE!	#VALUE!
-0.351907	0.505125	-0.383534	0.451807	39.2229	4.11847	0.0144363	0.0272931	0.19307		W4-17_nccn.xyz	0.00883483	0.00713331	0.0016754	0.00193396	0.000268639	0.000263783	0.0209365	0.104336	0.00323103	0.000442216	W4-17_nccn.xyz	0.001466	-0.000322	0.002089	0.001788	0.000678	0.725061	0.005075	0.008439	0.007814	0.006929	0.014742	0.530014	0.007154	0.006528	0.013681	0.522877	0.007912	0.000781	-0.00132	0.008451	9.8e-05	0.000758	0.002672	-0.0006	0.003272	0.016507	0.001638	-0.002719
-0.0540089	0.0443902			28.6434	1.44653					W4-17_ch2nh2.xyz	0.00442974	0.00964776	0.000639603	0.00156803			0.00808426	0.0129385	0.000253143		W4-17_ch2nh2.xyz																									#VALUE!	#VALUE!	#VALUE!	#VALUE!
-0.0258105	0.0318398			27.723	1.31078					W4-17_ch3nh.xyz	0.00324724	0.00589812	0.000282037	0.000524597			0.0086617	0.0161062	0.000275558		W4-17_ch3nh.xyz																									#VALUE!	#VALUE!	#VALUE!	#VALUE!
-0.0614348	0.0543794	-0.0707655	0.0645215	27.2159	1.25909	0.00643085	0.0126816	0.136055		W4-17_ch3nh2.xyz	0.00308782	0.00202723	0.000297769	0.000201219	2.82197e-05	1.69152e-05	0.00607607	0.0349744	0.000517803	2.23954e-05	W4-17_ch3nh2.xyz	0.00025	-2.2e-05	0.000242	0.000272	0.000341	0.443719	0.001337	0.002209	0.002556	0.004571	0.007128	0.358636	0.002455	0.00442	0.006875	0.357091	0.002773	0.000438	-0.000306	0.002641	0.000217	0.000318	0.00059	-5.4e-05	0.000644	0.007143	0.001129	-0.000764
-0.146826	0.225118	-0.162652	0.201379	34.7262	3.54349	0.0176735	0.0630927	0.177619		W4-17_cf2.xyz	0.0124402	0.0209675	0.00196284	0.0033153	0.000186489	0.000296967	0.058694	0.112387	0.00241639	0.000232392	W4-17_cf2.xyz	0.000397	-6.7e-05	0.000738	0.000464	0.000484	0.489451	0.002355	0.004326	0.002954	0.003572	0.006525	0.452651	0.002918	0.003581	0.006498	0.448992	0.003419	0.000153	-0.000419	0.003685	0.000465	0.000501	0.000852	-0.000135	0.000987	0.007422	0.000363	-0.000912
-0.0204202	0.330753			53.2129	4.25256					W4-17_n2h.xyz	0.00712805	0.00914048	0.00135596	0.00204548			0.130951	0.0236639	0.000762795		W4-17_n2h.xyz																									#VALUE!	#VALUE!	#VALUE!	#VALUE!
-0.18347	0.299385	-0.209828	0.277515	47.4313	3.37417	0.011243	0.0315319	0.201409		W4-17_t-n2h2.xyz	0.00438993	0.0044658	0.000453925	0.000574785	9.06807e-05	9.08887e-05	0.0270719	0.170338	0.00253794	0.000280963	W4-17_t-n2h2.xyz	0.000755	-0.000103	0.001284	0.000858	0.000579	0.597077	0.00314	0.007391	0.004892	0.004951	0.009843	0.497003	0.004484	0.004677	0.009161	0.489466	0.005107	0.000739	-0.000664	0.005032	0.000215	0.000623	0.001482	-0.000207	0.001689	0.010925	0.001567	-0.00144
-0.0891014	0.10258	-0.105232	0.0983689	37.6273	1.93078	0.00650467	0.0120827	0.141575		W4-17_n2h4.xyz	0.00244511	0.00171431	0.000193603	0.00012807	3.01116e-05	1.8728e-05	0.00771414	0.048806	0.000517422	2.88697e-05	W4-17_n2h4.xyz	0.000317	-3.1e-05	0.000341	0.000348	0.000399	0.465863	0.001333	0.002472	0.002518	0.004293	0.006812	0.369696	0.002409	0.004125	0.006534	0.368687	0.002691	0.000404	-0.000312	0.002599	0.000173	0.000282	0.000734	-7.3e-05	0.000807	0.006774	0.001022	-0.000767
0.0164855	2.5794			117.069	15.672					W4-17_fo2.xyz	0.00842112	0.0210269	0.00276808	0.00687895			0.401001	0.0254154	0.000745799		W4-17_fo2.xyz																									#VALUE!	#VALUE!	#VALUE!	#VALUE!
-0.40012	2.66622	-0.490846	1.51897	132.363	17.1266	0.0250888	0.086816	0.238256		W4-17_foof.xyz	0.00732879	0.00622986	0.00141034	0.00134866	0.000251234	0.000260227	0.066821	0.106732	0.00793676	0.00115561	W4-17_foof.xyz	0.001476	-0.000452	0.004562	0.001928	0.000847	0.694775	0.004964	0.014508	0.005994	0.003074	0.009066	0.661006	0.005131	0.002842	0.007972	0.643547	0.00699	0.001013	-0.000817	0.006794	0.000996	0.001859	0.002489	-0.000747	0.003236	0.012039	0.001623	-0.001483
-0.170264	0.105717	-0.180836	0.0857812	22.4631	1.83386	0.0139599	0.0419014	0.111544		W4-17_alf3.xyz	0.0102454	0.012967	0.00128589	0.00166326	0.00012879	0.00014977	0.0369089	0.0190902	0.000464835	3.94747e-05	W4-17_alf3.xyz	0.000229	-4.5e-05	0.000265	0.000274	0.000486	0.360526	0.000957	0.001983	0.001595	0.003147	0.004741	0.336356	0.001735	0.003336	0.00507	0.342142	0.001813	-0.000147	-0.000263	0.002223	0.000218	7.8e-05	0.000568	-0.00011	0.000678	0.004552	-0.000352	-0.000633
0.00206512	0.0270037	-0.0242587	0.0298569	20.8532	0.541156	0.0121745	0.0234824	0.157572		W4-17_si2h6.xyz	0.00373216	0.00360143	0.000349924	0.000362586	1.94025e-05	1.92172e-05	0.0203861	0.0399812	0.000815765	2.35533e-05	W4-17_si2h6.xyz	0.000248	3.1e-05	0.000271	0.000217	0.000242	0.472767	0.001464	0.002966	0.003134	0.004684	0.007817	0.40087	0.002933	0.004397	0.007329	0.400136	0.003983	0.001061	-0.000248	0.00317	0.000849	0.00105	0.000599	8.4e-05	0.000515	0.009909	0.002644	-0.000632
-1.03106	1.04632	-1.13342	0.888075	58.0497	7.54	0.0175955	0.0359047	0.180173		W4-17_p4.xyz	0.00546271	0.00422093	0.00114733	0.00099456	0.000183993	0.000165599	0.0314272	0.0545073	0.000796157	3.27274e-05	W4-17_p4.xyz	0.001734	-0.00035	0.001711	0.002084	0.001233	0.628279	0.004566	0.008097	0.010238	0.008059	0.018298	0.559545	0.009198	0.007348	0.016547	0.555905	0.010192	0.001294	-0.001934	0.010832	-4.6e-05	0.000994	0.003512	-0.000684	0.004196	0.021794	0.00275	-0.00402
-0.480466	0.77703	-0.493846	0.601875	52.965	6.10749	0.0215851	0.0589272	0.200417		W4-17_so2.xyz	0.014749	0.0226857	0.0036754	0.00606419	0.000558641	0.000989631	0.0599766	0.137046	0.0067459	0.000588332	W4-17_so2.xyz	0.001112	-0.000367	0.003114	0.001479	0.000934	0.61293	0.005977	0.012672	0.006044	0.004956	0.011	0.549455	0.005669	0.004736	0.010405	0.544834	0.006506	6.6e-05	-0.001295	0.007735	0.000462	0.000837	0.002128	-0.000668	0.002796	0.01287	0.000246	-0.002465
-0.47446	0.645068	-0.486322	0.506586	53.7647	5.8706	0.0182221	0.0596334	0.179387		W4-17_so3.xyz	0.0117652	0.0195972	0.00264203	0.00472452	0.000371231	0.000707533	0.0611782	0.0813391	0.00299324	0.000318446	W4-17_so3.xyz	0.000922	-0.000226	0.00249	0.001148	0.000887	0.564128	0.004925	0.010243	0.004939	0.004939	0.009878	0.5	0.004711	0.004778	0.009489	0.49647	0.005254	-1.7e-05	-0.00103	0.006301	0.000315	0.000543	0.001834	-0.000421	0.002255	0.010873	7.2e-05	-0.00205
-0.301744	0.434263	-0.326308	0.395162	34.6635	4.33182	0.0201822	0.0519319	0.165147		W4-17_ocs.xyz	0.0158064	0.0196182	0.00384667	0.00479014	0.000547183	0.000702419	0.0448072	0.0853781	0.00692627	0.00181505	W4-17_ocs.xyz	0.001073	-0.000196	0.0017	0.001269	0.000841	0.601422	0.005815	0.008935	0.006918	0.006056	0.012974	0.53322	0.006636	0.005826	0.012461	0.532499	0.007474	0.000124	-0.001492	0.008842	0.000556	0.000838	0.002107	-0.000364	0.002471	0.015331	0.000458	-0.002903
-0.434013	0.667604	-0.466703	0.639024	37.0993	5.63992	0.0208207	0.0524661	0.180162		W4-17_cs2.xyz	0.0165809	0.0207184	0.00487551	0.00646604	0.000830172	0.00111486	0.0479517	0.10383	0.00909055	0.00167761	W4-17_cs2.xyz	0.001632	-0.000164	0.002443	0.001796	0.000941	0.656193	0.007056	0.012044	0.009389	0.006759	0.016148	0.581434	0.008756	0.006357	0.015113	0.579369	0.01014	0.000539	-0.002203	0.011804	0.000751	0.001384	0.003053	-0.000307	0.00336	0.020058	0.001279	-0.004111
-0.618551	1.20834	-0.637281	0.965577	59.0933	8.12533	0.023424	0.062512	0.222764		W4-17_s2o.xyz	0.0155029	0.0223123	0.0043678	0.00689859	0.00073354	0.00124252	0.0649759	0.184196	0.00679637	0.000868848	W4-17_s2o.xyz	0.001648	-0.000501	0.004964	0.002149	0.000966	0.689888	0.006975	0.018071	0.008235	0.005279	0.013514	0.609368	0.007388	0.004943	0.012331	0.59914	0.009038	0.000585	-0.00166	0.010113	0.000803	0.00165	0.002983	-0.000857	0.00384	0.017144	0.001192	-0.003049
-0.775815	1.72447	-0.792793	1.45345	62.7027	10.2282	0.0225886	0.0573717	0.248775		W4-17_s3.xyz	0.0106756	0.0120085	0.00342866	0.00500607	0.000602557	0.00102247	0.0643485	0.245701	0.00847261	0.00056538	W4-17_s3.xyz	0.002234	-0.000531	0.00697	0.002765	0.000858	0.76318	0.007399	0.024552	0.010362	0.005182	0.015544	0.666624	0.008871	0.004783	0.013654	0.6497	0.011651	0.001685	-0.001893	0.011859	0.001289	0.00278	0.003835	-0.000873	0.004708	0.021144	0.002951	-0.003382
-1.19925	2.56066	-1.20195	2.09261	68.3125	12.3092	0.0222798	0.0901105	0.28342		W4-17_s4-c2v.xyz	0.0143262	0.0282301	0.00643405	0.0134519	0.00147259	0.00291776	0.0929128	0.343416	0.0115384	0.00219339	W4-17_s4-c2v.xyz	0.003569	-0.001219	0.016697	0.004788	0.000608	0.887324	0.010735	0.042142	0.013499	0.005052	0.018551	0.72767	0.011277	0.004812	0.016089	0.700914	0.015215	0.00146	-0.002908	0.016663	0.001716	0.003938	0.005515	-0.0018	0.007315	0.02548	0.00236	-0.004803
-0.268284	0.569711	-0.272186	0.533031	41.4006	6.0448	0.0209974	0.0748221	0.189407		W4-17_ccl2.xyz	0.0128135	0.0227478	0.00293745	0.00508435	0.000335514	0.000549463	0.07414	0.0989527	0.00347717	0.000342908	W4-17_ccl2.xyz	0.000733	-9.3e-05	0.001179	0.000826	0.000651	0.559242	0.00307	0.005993	0.004864	0.004541	0.009405	0.517172	0.004498	0.004283	0.008781	0.512242	0.005764	0.000824	-0.000631	0.005571	0.0009	0.001266	0.001524	-0.000176	0.0017	0.012066	0.001721	-0.001334
-0.268362	0.169592	-0.264947	0.165991	17.5919	2.28876	0.00915952	0.0292634	0.132716		W4-17_alcl3.xyz	0.00458132	0.00679199	0.000986272	0.00144998	5.56223e-05	7.97636e-05	0.0303833	0.0224371	0.000596308	5.56691e-05	W4-17_alcl3.xyz			0.000262	0.000349	0.000487	0.417464	0.00108	0.001901	0.002465	0.003796	0.006261	0.393707	0.002354	0.003628	0.005981	0.393514	0.002786	0.000378	-0.000306	0.002714	0.000321	0.000432			0.000855	0.006902	0.000944	-0.00075
-0.384102	0.492805	-0.40573	0.437482	40.2025	4.38894	0.0135608	0.0272814	0.177182		W4-17_clcn.xyz	0.00746794	0.00550597	0.00145188	0.00125566	0.000237456	0.000190179	0.0266118	0.0903181	0.00245131	0.000543992	W4-17_clcn.xyz	0.00089	-0.000186	0.001367	0.001076	0.000641	0.626674	0.003122	0.005986	0.005321	0.005282	0.010603	0.501839	0.004971	0.005002	0.009972	0.498446	0.005493	0.0006	-0.000864	0.005757	0.000172	0.000522	0.001726	-0.000358	0.002084	0.01185	0.001304	-0.001836
-0.810966	1.92535			108.477	13.6167					W4-17_oclo.xyz	0.00875144	0.0146688	0.00221944	0.00478541			0.066061	0.0311031	0.000963329		W4-17_oclo.xyz																									#VALUE!	#VALUE!	#VALUE!	#VALUE!
0.164731	2.88762			110.572	15.7843					W4-17_cloo.xyz	0.00649795	0.016001	0.00292277	0.00774857			0.335127	0.033052	0.000606616		W4-17_cloo.xyz																									#VALUE!	#VALUE!	#VALUE!	#VALUE!
-0.857332	1.37809	-0.871632	1.14897	88.748	10.9449	0.0135961	0.0466581	0.183373		W4-17_cl2o.xyz	0.00453868	0.00650826	0.000637191	0.00100018	8.466e-05	0.000116985	0.0397315	0.0774762	0.00208063	0.000203223	W4-17_cl2o.xyz	0.000631	-9.7e-05	0.001264	0.000728	0.00057	0.560863	0.001733	0.006116	0.003568	0.003253	0.00682	0.52309	0.003264	0.003031	0.006294	0.518507	0.003835	0.000565	-0.000484	0.003754	0.000267	0.000571	0.001291	-0.000186	0.001477	0.007988	0.00117	-0.001015
0.409453	0.65787			48.0566	6.13816					W4-17_bn3pi.xyz	0.0198016	0.025841	0.00519223	0.0074511			0.0619138	0.0579043	0.0024185		W4-17_bn3pi.xyz																									#VALUE!	#VALUE!	#VALUE!	#VALUE!
-0.0750685	0.174676			36.7952	3.80197					W4-17_cf.xyz	0.0126736	0.0192404	0.00205161	0.00307983			0.049912	0.0252136	0.00129021		W4-17_cf.xyz																									#VALUE!	#VALUE!	#VALUE!	#VALUE!
-0.0455194	0.132337	-0.0558956	0.136944	25.8936	1.91442	0.0162572	0.0381309	0.186758		W4-17_ch2c.xyz	0.00823594	0.0112351	0.00139861	0.00174252	0.000134069	0.00013693	0.0357148	0.134384	0.00414068	0.00073449	W4-17_ch2c.xyz	0.000753	3e-06	0.000781	0.00075	0.000548	0.577812	0.003892	0.005641	0.00584	0.006202	0.012041	0.484969	0.005345	0.005777	0.011122	0.480579	0.006792	0.001374	-0.000676	0.006094	0.000952	0.001447	0.001544	2e-06	0.001542	0.014909	0.002997	-0.001491
0.0249046	0.077647			23.4904	1.52365					W4-17_ch2ch.xyz	0.00479301	0.00690009	0.000554414	0.00101333			0.149879	0.020585	0.000503594		W4-17_ch2ch.xyz																									#VALUE!	#VALUE!	#VALUE!	#VALUE!
-0.0725112	0.0755773	-0.0818957	0.0765547	22.5605	1.31745	0.00993816	0.0300639	0.196467		W4-17_c2h4.xyz	0.00388193	0.00308427	0.000358103	0.000393478	5.00081e-05	5.15261e-05	0.0241454	0.155727	0.00224429	0.000137063	W4-17_c2h4.xyz	0.000458	-4.7e-05	0.000812	0.000505	0.000423	0.544181	0.002738	0.007117	0.004629	0.005655	0.010283	0.450117	0.004263	0.005248	0.00951	0.448218	0.005052	0.000887	-0.000564	0.004729	0.000423	0.000789	0.000973	-9.3e-05	0.001066	0.011542	0.002018	-0.001292
-0.109039	0.137125	-0.123358	0.130211	30.2319	1.93946	0.0116663	0.0336823	0.193594		W4-17_ch2nh.xyz	0.00556727	0.00509667	0.000949284	0.00131996	0.000110838	0.000143475	0.0202743	0.154782	0.00188271	0.000122964	W4-17_ch2nh.xyz	0.000548	-8.5e-05	0.000973	0.000633	0.000546	0.536896	0.002817	0.006873	0.004576	0.005382	0.009958	0.45953	0.004252	0.005131	0.009383	0.45316	0.004881	0.000734	-0.000598	0.004745	0.000305	0.000629	0.001142	-0.000177	0.001319	0.010992	0.001647	-0.00135
-0.126261	0.212527			32.9857	3.01733					W4-17_hco.xyz	0.0154894	0.0233031	0.00325978	0.00534529			0.0234633	0.0169374	0.000678754		W4-17_hco.xyz																									#VALUE!	#VALUE!	#VALUE!	#VALUE!
-0.126862	0.161191	-0.141985	0.144664	29.0533	2.12173	0.0161834	0.0466994	0.182497		W4-17_h2co.xyz	0.0114054	0.0147056	0.00220512	0.00329961	0.000283532	0.000437648	0.0332718	0.141846	0.00365403	0.000361663	W4-17_h2co.xyz	0.000482	-0.000109	0.000897	0.000591	0.000492	0.545706	0.002672	0.006174	0.004054	0.004785	0.008839	0.458649	0.003975	0.004677	0.008652	0.459431	0.004417	0.000462	-0.000591	0.004546	0.000363	0.000442	0.000991	-0.000234	0.001225	0.009851	0.001053	-0.001308
-0.249052	0.311276	-0.265272	0.267848	33.5325	3.56959	0.0190851	0.0500432	0.153596		W4-17_co2.xyz	0.0142668	0.017953	0.00305098	0.00394699	0.00038563	0.000509742	0.0463291	0.0820275	0.00689818	0.00110124	W4-17_co2.xyz	0.000739	-0.000189	0.001196	0.000928	0.000772	0.545882	0.005054	0.006856	0.005129	0.005656	0.010785	0.475568	0.005048	0.005404	0.010452	0.48297	0.005471	-0.000138	-0.001088	0.006697	0.000342	0.000423	0.001513	-0.000366	0.001879	0.011567	-0.00014	-0.002178
-0.254713	0.532674	-0.292697	0.48295	58.315	4.91731	0.0155793	0.0420859	0.20998		W4-17_hno.xyz	0.00873883	0.0108018	0.00166404	0.00253646	0.00026534	0.000390476	0.0253173	0.176265	0.00292413	0.000310003	W4-17_hno.xyz	0.000971	-0.000138	0.002034	0.001109	0.000718	0.607006	0.003495	0.008723	0.005031	0.004361	0.009391	0.535669	0.004673	0.004142	0.008814	0.530119	0.00551	0.000797	-0.000755	0.005468	0.000479	0.000837	0.001809	-0.000281	0.00209	0.011053	0.001539	-0.001511
-0.348609	0.941786	-0.477728	0.866988	73.6586	8.56372	0.0248224	0.0655965	0.193049		W4-17_no2.xyz	0.0140743	0.0254297	0.00355804	0.00707813			0.0605104	0.029635	0.00104023		W4-17_no2.xyz																									#VALUE!	#VALUE!	#VALUE!	#VALUE!
-0.526888	0.895892	-0.561401	0.736142	64.6317	6.99334	0.020608	0.0504979	0.184213		W4-17_n2o.xyz	0.0155773	0.0152183	0.00447043	0.00498089	0.000685472	0.000756699	0.038441	0.112229	0.00649956	0.00158682	W4-17_n2o.xyz	0.001422	-0.000472	0.002887	0.001894	0.000812	0.699926	0.006413	0.009957	0.007055	0.005604	0.012659	0.557311	0.006652	0.005381	0.012033	0.552813	0.007139	-0.000305	-0.00167	0.009114	8.4e-05	0.000487	0.002582	-0.000843	0.003425	0.014031	-0.000315	-0.003107
-0.88028	3.33819	-0.927528	2.63723	131.211	17.7338	0.0273528	0.0782547	0.278159		W4-17_o3.xyz	0.0108382	0.0090454	0.00303947	0.00404447	0.0005684	0.00080504	0.0846485	0.303498	0.0128702	0.000721244	W4-17_o3.xyz	0.002298	-0.000951	0.008584	0.003249	0.000839	0.794765	0.010105	0.033433	0.010603	0.003299	0.013902	0.762696	0.009016	0.003248	0.012264	0.73516	0.011521	0.001118	-0.002863	0.013266	0.000918	0.002505	0.003699	-0.001497	0.005196	0.01855	0.00166	-0.004347
-0.0480294	0.360476	-0.0972818	0.37196	56.681	4.64092					W4-17_hoo.xyz	0.00833608	0.0205922	0.00143397	0.00368354			0.0191559	0.0160418	0.000349453		W4-17_hoo.xyz																									#VALUE!	#VALUE!	#VALUE!	#VALUE!
-0.184044	0.292975	-0.204842	0.268156	46.8827	3.34451	0.0094573	0.0224635	0.177665		W4-17_hooh.xyz	0.00249058	0.00198401	0.000244918	0.000217752	4.04723e-05	3.10447e-05	0.0155391	0.0659213	0.00107886	6.34122e-05	W4-17_hooh.xyz	0.000495	-6.7e-05	0.000874	0.000562	0.000517	0.520853	0.001631	0.004653	0.002696	0.003405	0.006101	0.441895	0.002525	0.003269	0.005794	0.435796	0.002839	0.000385	-0.000332	0.002786	0.000143	0.000314	0.001047	-0.000141	0.001188	0.006345	0.00086	-0.000749
-0.532161	1.74653	-0.634272	1.48355	132.477	14.7388	0.0143813	0.0404128	0.200097		W4-17_f2o.xyz	0.00793727	0.0115663	0.00148547	0.00231538	0.000269498	0.000390425	0.0310782	0.0834848	0.00371316	0.000725719	W4-17_f2o.xyz	0.000666	-0.000125	0.001528	0.000791	0.000585	0.574855	0.002546	0.007014	0.003429	0.002688	0.006117	0.560569	0.003161	0.002556	0.005718	0.552912	0.003754	0.000425	-0.000415	0.003744	0.000325	0.000593	0.001283	-0.000234	0.001517	0.007238	0.000811	-0.000825
-0.26857	0.381283	-0.28344	0.349777	47.7144	4.08274	0.00908546	0.0238802	0.174278		W4-17_hocl.xyz	0.00314767	0.00344027	0.000380644	0.000485133	4.95657e-05	6.25865e-05	0.0155412	0.0879805	0.00141618	6.43753e-05	W4-17_hocl.xyz	0.000455	-4.3e-05	0.000795	0.000498	0.000484	0.507128	0.001134	0.004679	0.002654	0.003109	0.005763	0.460524	0.002472	0.002952	0.005424	0.455752	0.002856	0.000416	-0.000317	0.002757	0.000202	0.000384	0.000983	-8.8e-05	0.001071	0.006332	0.000924	-0.00071
-0.139142	0.33656			38.4456	3.8251					W4-17_ssh.xyz	0.00371487	0.0114479	0.000603438	0.00210984			0.0183134	0.0200124	0.000417554		W4-17_ssh.xyz																									#VALUE!	#VALUE!	#VALUE!	#VALUE!
0.337135	1.81382			68.5833	14.9801					W4-17_b2.xyz	0.0139793	0.016514	0.00254095	0.00421035			0.0444952	0.0698253	0.00373744		W4-17_b2.xyz																									#VALUE!	#VALUE!	#VALUE!	#VALUE!
0.00325947	0.0506883	0	0.059011	24.1001	0.48389	0.0131481	0.0257545	0.266437		W4-17_bh.xyz	0.00368006	0.00192617	0.000176623	8.05336e-05	2.6363e-11	1.92139e-11	0.020198	0.123843	0.00294071	0.000418979	W4-17_bh.xyz	0.000438	0.000135	0.000219	0.000303	0.000161	0.653017	0.002181	0.003067	0.003923	0.004327	0.00825	0.475515	0.003372	0.003838	0.00721	0.467684	0.005145	0.001833	-0.000218	0.00353	0.001222	0.001773	0.000894	0.000274	0.00062	0.011613	0.00427	-0.000514
-0.00362089	0.00881188	-0.00714005	0.0142801	16.3364	0.282032	0.00485544	0.00813949	0.136672		W4-17_bh3.xyz	0.00215666	0.00120861	0.000115318	6.85261e-05	3.65909e-06	1.70041e-06	0.00518035	0.0475382	0.000910407	6.14342e-05	W4-17_bh3.xyz	7.9e-05	1.9e-05	3.4e-05	6e-05	0.000158	0.275229	0.00091	0.000782	0.001532	0.003383	0.004915	0.311699	0.00147	0.003297	0.004767	0.30837	0.00203	0.000586	-9.6e-05	0.00154	0.000498	0.00056	0.000215	5.7e-05	0.000158	0.005531	0.001609	-0.000272
-2.51305	3.19009	-2.51916	2.03065	110.872	18.7548	0.0776619	0.21414	0.32898		W4-17_bn.xyz	0.0666967	0.0675382	0.0290868	0.0341308	0.00645364	0.00786326	0.222785	0.340802	0.0251662	0.0040236	W4-17_bn.xyz	0.002221	-0.00615	0.011281	0.008371	0.001023	0.891101	0.060261	0.072956	0.048915	0.002013	0.050928	0.960474	0.039917	0.003503	0.043419	0.919323	0.033594	-0.002315	-0.015919	0.051828	-0.015321	-0.006323	0.003866	-0.009117	0.012983	0.055523	-0.003977	-0.022411
-0.15881	0.148816	-0.175969	0.153973	21.3143	2.19962	0.01726	0.0351139	0.225518		W4-17_bf.xyz	0.0130354	0.0125217	0.00205174	0.00197813	0.000172608	0.00015768	0.0308056	0.118221	0.00305358	0.000606686	W4-17_bf.xyz	0.000437	-5.7e-05	0.000611	0.000494	0.000461	0.517277	0.002471	0.003492	0.003304	0.004254	0.007558	0.437153	0.003167	0.00427	0.007436	0.425844	0.003758	0.000276	-0.000419	0.003901	0.000454	0.000591	0.000929	-0.000124	0.001053	0.008462	0.000683	-0.000923
0.0927113	0.0126248			41.3127	1.42375					W4-17_nh.xyz	0.00106768	0.000796874	5.61552e-05	5.48578e-05			0.00782945	0.0345379	0.000798686		W4-17_nh.xyz																									#VALUE!	#VALUE!	#VALUE!	#VALUE!
0.0211047	0.0230393			35.8315	1.37814					W4-17_nh2.xyz	0.00157013	0.00118251	9.58949e-05	7.73831e-05			0.00797265	0.0255771	0.000541965		W4-17_nh2.xyz																									#VALUE!	#VALUE!	#VALUE!	#VALUE!
-0.225958	0.319206	-0.247239	0.298613	34.3726	2.95402	0.0137515	0.0272173	0.177812		W4-17_hcn.xyz	0.00756177	0.00440543	0.00134784	0.00119818	0.000192056	0.000135975	0.015377	0.110864	0.00267829	0.00102131	W4-17_hcn.xyz	0.001054	-0.000197	0.001222	0.001251	0.000662	0.653947	0.003804	0.00553	0.006084	0.006322	0.012406	0.490408	0.005685	0.005952	0.011637	0.488528	0.00625	0.000735	-0.000907	0.006422	0.000166	0.000565	0.001987	-0.000397	0.002384	0.013665	0.001623	-0.001965
-0.222669	0.496941	-0.246695	0.487064	60.6996	5.16162	0.0115115	0.0363535	0.195507		W4-17_hof.xyz	0.00490723	0.00499966	0.000664099	0.000792757	0.000113177	0.000122934	0.0168806	0.0840359	0.00191601	8.35776e-05	W4-17_hof.xyz	0.00049	-6e-05	0.001047	0.00055	0.000489	0.529355	0.00182	0.00623	0.002755	0.002729	0.005485	0.502371	0.002588	0.0026	0.005189	0.498843	0.002899	0.000376	-0.000339	0.002862	0.000144	0.000311	0.001007	-0.000119	0.001126	0.005973	0.000763	-0.000702
-0.081847	0.0414689	-0.0814332	0.067861	25.2307	0.0950054	0.0133544	0.0249567	0.257642		W4-17_alh.xyz	0.00303652	0.00221383	0.000184055	8.78119e-05	4.14862e-11	2.07886e-11	0.0160863	0.098489	0.00255505	0.000191827	W4-17_alh.xyz	0.000254	7.6e-05	0.00013	0.000178	0.000166	0.517442	0.001028	0.001948	0.002998	0.004138	0.007137	0.420123	0.002597	0.003638	0.006236	0.41652	0.004246	0.001583	-6.5e-05	0.002728	0.001248	0.001649	0.000551	0.000166	0.000385	0.010411	0.003963	-0.000168
-0.0116633	0.0111426	-0.00935366	0.0187073	19.9046	0.0795061	0.00866334	0.0146185	0.147034		W4-17_alh3.xyz	0.00219551	0.00168359	0.000143154	9.93047e-05	1.51067e-06	9.99753e-07	0.0128989	0.0367103	0.00127396	0.000109904	W4-17_alh3.xyz	0.000108	3e-05	4.3e-05	7.8e-05	0.000123	0.38806	0.001098	0.000879	0.001626	0.003176	0.004804	0.338609	0.001546	0.003077	0.004624	0.334415	0.002434	0.000827	-3.7e-05	0.001644	0.000808	0.000888	0.000267	7.4e-05	0.000193	0.006446	0.002182	-9e-05
-0.2326	0.132217	-0.250857	0.134606	23.244	2.00073	0.0171665	0.0346096	0.240868		W4-17_alf.xyz	0.0130471	0.0112222	0.00205686	0.00179004	0.00016453	0.000123554	0.0304481	0.116727	0.00153915	0.000266124	W4-17_alf.xyz	0.000321	-8.3e-05	0.000309	0.000404	0.000552	0.422594	0.001655	0.002619	0.002746	0.004116	0.006863	0.400175	0.002685	0.004186	0.006872	0.390773	0.003189	3.1e-05	-0.000368	0.003526	0.000443	0.000504	0.00075	-0.000181	0.000931	0.007578	0.000108	-0.00084
-0.294517	0.222956	-0.310584	0.253371	19.2399	2.42746	0.0127257	0.0233254	0.241891		W4-17_alcl.xyz	0.00629362	0.00588807	0.0015623	0.00146561	8.54489e-05	7.30784e-05	0.0249041	0.10869	0.00174353	0.000304062	W4-17_alcl.xyz	0.000483	-3.3e-05	0.000343	0.000516	0.000617	0.455428	0.001576	0.003084	0.003591	0.004653	0.008244	0.43559	0.003223	0.00432	0.007543	0.427284	0.004253	0.000775	-0.000329	0.003807	0.000662	0.00103	0.001136	-6.8e-05	0.001204	0.010097	0.001868	-0.000784
0.0549366	-0.00376021			29.1582	0.52867					W4-17_sih.xyz	0.00205361	0.00327105	0.000106608	0.000144433			0.0202636	0.0371921	0.000658425		W4-17_sih.xyz																									#VALUE!	#VALUE!	#VALUE!	#VALUE!
0.00461097	0.00662978	0.0123145	0.024629	20.008	0.249369	0.0102055	0.0160927	0.141365		W4-17_sih4.xyz	0.00317777	0.00214161	0.000229147	0.000151868	8.17394e-06	5.39451e-06	0.0133747	0.0395338	0.00133041	5.13141e-05	W4-17_sih4.xyz	0.000118	1.8e-05	5.8e-05	0.0001	0.000121	0.452489	0.000987	0.001232	0.002169	0.003596	0.005765	0.376236	0.002056	0.003415	0.005471	0.3758	0.002899	0.000839	-0.000129	0.002189	0.00073	0.000843	0.000285	4.7e-05	0.000238	0.007407	0.002142	-0.000337
-0.346552	0.56755	-0.380605	0.464025	38.5923	4.35349	0.0305341	0.0657766	0.197853		W4-17_sio.xyz	0.0317267	0.0328126	0.00974874	0.0102271	0.00139685	0.00147355	0.0612889	0.0879414	0.0112335	0.00375209	W4-17_sio.xyz	0.001348	-0.000657	0.000821	0.002005	0.00122	0.621705	0.007768	0.004101	0.008551	0.007293	0.015844	0.5397	0.008679	0.007191	0.01587	0.546881	0.009635	-0.001009	-0.002059	0.012703	0.001084	0.000956	0.002654	-0.001248	0.003902	0.019792	-0.001679	-0.003916
-0.212198	0.112966			28.172	2.49403	0.0172681	0.0417349	0.223977		W4-17_sif.xyz	0.00861756	0.0142986	0.00136383	0.00229991			0.0412888	0.0255961	0.00135004		W4-17_sif.xyz																									#VALUE!	#VALUE!	#VALUE!	#VALUE!
-0.324678	0.60414	-0.356934	0.614394	39.0521	5.66413	0.0258193	0.0516174	0.180199		W4-17_cs.xyz	0.0230776	0.0233582	0.00642209	0.00682703	0.00104919	0.00113835	0.0391768	0.11444	0.00876349	0.00173632	W4-17_cs.xyz	0.001308	-0.00019	0.00117	0.001498	0.000868	0.633136	0.006674	0.008229	0.00952	0.006778	0.016298	0.584121	0.009288	0.006358	0.015646	0.593634	0.010501	0.000948	-0.001928	0.011481	0.000981	0.001213	0.002546	-0.000363	0.002909	0.021041	0.002042	-0.003685
0	0	0	0	23.4247	0					W4-17_h2.xyz											W4-17_h2.xyz																									#VALUE!	#VALUE!	#VALUE!	#VALUE!
-0.0130398	0.0434459			35.1682	1.57009					W4-17_oh.xyz	0.00194687	0.00183631	0.000116887	0.000108533			0.00907407	0.0293224	0.000616515		W4-17_oh.xyz																									#VALUE!	#VALUE!	#VALUE!	#VALUE!
-0.0929006	0.0806062	-0.113074	0.0777385	29.2933	1.51237	0.00557537	0.0135834	0.114556		W4-17_hf.xyz	0.00357421	0.00270132	0.000215708	0.000199807	4.08463e-05	3.20493e-05	0.00800191	0.0484665	0.0017299	9.91241e-05	W4-17_hf.xyz	0.000173	-1.4e-05	0.00014	0.000187	2e-06	0.989418	0.000262	0.000736	0.000714	0.001348	0.002062	0.346266	0.000733	0.001372	0.002106	0.348219	0.000772	5.7e-05	-7.1e-05	0.000786	5.8e-05	3.9e-05	0.00042	-3.9e-05	0.000459	0.002055	0.000146	-0.000194
-0.0808361	0.0851064	-0.103177	0.0902799	31.2067	1.50896	0.00589561	0.0111283	0.123266		W4-17_h2o.xyz	0.00243734	0.00171675	0.000225452	0.000190161	2.15644e-05	1.75882e-05	0.00743543	0.051675	0.000913188	8.23901e-05	W4-17_h2o.xyz	0.000253	-2.4e-05	0.000168	0.000277	0.000342	0.447496	0.000513	0.00105	0.001352	0.002964	0.004316	0.313253	0.001323	0.002921	0.004244	0.311734	0.001457	0.000177	-0.000136	0.001416	0.000105	0.000134	0.000595	-5.3e-05	0.000648	0.003873	0.000457	-0.000357
0.131161	0.00519973			31.8241	1.04849					W4-17_ch.xyz	0.00195064	0.00145366	9.48937e-05	6.84453e-05			0.00950426	0.0290002	0.000690635		W4-17_ch.xyz																									#VALUE!	#VALUE!	#VALUE!	#VALUE!
0.00444713	0.00642708			18.4949	0.510822					W4-17_ch2-trip.xyz	0.00154838	0.00134034	6.37884e-05	5.89893e-05			0.00898856	0.0344896	0.00100999		W4-17_ch2-trip.xyz																									#VALUE!	#VALUE!	#VALUE!	#VALUE!
-0.00407764	0.00740907			20.6546	0.619377					W4-17_ch3.xyz	0.00189195	0.00156692	9.18259e-05	6.99838e-05			0.00840222	0.022157	0.000603179		W4-17_ch3.xyz																									#VALUE!	#VALUE!	#VALUE!	#VALUE!
-0.0165534	0.0161234	-0.0238578	0.0238578	20.8994	0.689491	0.00532523	0.0083803	0.131796		W4-17_ch4.xyz	0.00334541	0.00194684	0.000199261	0.000122821	2.24648e-05	1.36165e-05	0.00455147	0.0352428	0.000820965	4.89516e-05	W4-17_ch4.xyz	0.000146	-4e-06	8.2e-05	0.00015	0.000195	0.434783	0.001053	0.001218	0.002113	0.004342	0.006455	0.327343	0.002049	0.004251	0.006299	0.325238	0.002402	0.000457	-0.000214	0.002159	0.000289	0.000353	0.000359	-1.3e-05	0.000372	0.006401	0.001208	-0.000563
0.0973828	0.252912			31.0674	2.96639					W4-17_cch.xyz	0.00562855	0.0038657	0.00073038	0.000817909			0.141156	0.0418922	0.00182796		W4-17_cch.xyz																									#VALUE!	#VALUE!	#VALUE!	#VALUE!
-0.16263	0.181084	-0.183664	0.186146	25.5739	2.06746	0.0124291	0.0261164	0.18169		W4-17_c2h2.xyz	0.00576517	0.0042193	0.000683252	0.000554502	0.000114436	9.98581e-05	0.0180402	0.110059	0.00290071	0.00103075	W4-17_c2h2.xyz	0.000915	-0.000121	0.001026	0.001036	0.000612	0.628641	0.003655	0.005902	0.006285	0.00673	0.013016	0.482904	0.005818	0.006343	0.012162	0.478415	0.006576	0.00094	-0.000881	0.006517	0.000291	0.000758	0.001779	-0.000245	0.002024	0.014657	0.002103	-0.001948
-0.0365767	0.0558235	-0.0571775	0.0639042	31.6292	1.30499	0.00544216	0.00865832	0.127633		W4-17_nh3.xyz	0.00252753	0.00157037	0.000164016	8.94522e-05	2.55947e-05	1.16721e-05	0.00589619	0.0482926	0.000695845	7.91634e-05	W4-17_nh3.xyz	0.000231	-1.7e-05	0.000135	0.000248	0.00028	0.469697	0.000852	0.001206	0.00191	0.003877	0.005788	0.33005	0.001846	0.003755	0.005603	0.329584	0.002086	0.000326	-0.000202	0.001962	0.000176	0.00024	0.000537	-3.8e-05	0.000575	0.005512	0.00086	-0.000523
-1.47393	2.34912	-1.56949	1.61768	87.3477	13.2994	0.0378011	0.085186	0.393699		W4-17_c2.xyz	0.0174722	0.0129329	0.00277265	0.00204601	0.000575594	0.000421803	0.0850797	0.390438	0.009189	0.00160187	W4-17_c2.xyz	0.00012	-0.003994	0.001866	0.004114	0.000261	0.940343	0.029392	0.038989	0.030422	0.003581	0.034004	0.894686	0.023874	0.004495	0.02837	0.841552	0.028607	0.006941	-0.007013	0.028679	-0.001815	0.004733	0.000471	-0.005596	0.006067	0.04636	0.010042	-0.010863
-0.306671	0.505317	-0.34765	0.466467	47.3288	4.163	0.0117842	0.0245868	0.171433		W4-17_n2.xyz	0.00630037	0.00543185	0.000685181	0.000645746	0.00015219	0.000133808	0.0182382	0.111807	0.00338911	0.00125944	W4-17_n2.xyz	0.001092	-0.000181	0.00124	0.001273	0.000665	0.656863	0.003702	0.004709	0.005355	0.005319	0.010673	0.501686	0.005028	0.005084	0.010113	0.497231	0.005441	0.000613	-0.000827	0.005655	8.6e-05	0.000413	0.002019	-0.000357	0.002376	0.011635	0.001316	-0.00177
-0.192002	0.259646	-0.22425	0.247448	29.7943	3.08924	0.0194776	0.0416505	0.157818		W4-17_co.xyz	0.0174816	0.0177583	0.00363117	0.00381322	0.000483594	0.000515101	0.0315154	0.0859027	0.007712	0.00143481	W4-17_co.xyz	0.000677	-0.000118	0.000723	0.000795	0.000645	0.552083	0.004545	0.004829	0.005285	0.005371	0.010657	0.495965	0.005402	0.005335	0.010737	0.50312	0.005854	0.000319	-0.000984	0.006519	0.000569	0.000452	0.001383	-0.000247	0.00163	0.012427	0.000744	-0.002029
0.497613	0.772884			52.574	5.8397					W4-17_cn.xyz	0.0149179	0.0187117	0.00445102	0.0077329			0.165334	0.0417043	0.00141025		W4-17_cn.xyz																									∆(Q)	#VALUE!	∆TT	∆T12
-0.181497	0.574977			63.8375	6.22243					W4-17_no.xyz	0.0125069	0.0189549	0.00252147	0.00389597			0.0528747	0.0249328	0.000577643		W4-17_no.xyz																									#VALUE!	#VALUE!	#VALUE!	#VALUE!
-0.384863	1.01211			77.6778	7.71026					W4-17_o2.xyz	0.00370338	0.00571967	0.000435201	0.000702215			0.0168215	0.0167529	0.000651346		W4-17_o2.xyz																									#VALUE!	#VALUE!	#VALUE!	#VALUE!
0.58656	1.20694			123.425	13.1201					W4-17_of.xyz	0.0120413	0.0294642	0.00196253	0.0045764			0.0338609	0.0214358	0.00049502		W4-17_of.xyz																									#VALUE!	#VALUE!	#VALUE!	#VALUE!
-0.759916	2.64184	-0.806242	2.39272	180.832	19.7919	0.0095584	0.028846	0.225722		W4-17_f2.xyz	0.00200497	0.00205731	0.000203641	0.00022235	3.11496e-05	2.87371e-05	0.0217659	0.206718	0.00282441	0.000357638	W4-17_f2.xyz	0.00056	-8.3e-05	0.001467	0.000643	0.000468	0.578758	0.001972	0.008096	0.002946	0.001902	0.004848	0.607673	0.002636	0.001791	0.004427	0.595437	0.003078	0.000431	-0.000309	0.002956	0.000132	0.000442	0.001074	-0.000155	0.001229	0.005699	0.000799	-0.000599
0.0253026	0.0354055	0.0248201	0.0455034	28.3445	0.823198	0.0108043	0.0177459	0.166529		W4-17_ph3.xyz	0.00444796	0.00386509	0.000380111	0.00034191	2.46805e-05	2.14849e-05	0.0123617	0.0532485	0.00151201	7.81429e-05	W4-17_ph3.xyz	0.000263	3e-05	0.000211	0.000233	0.00026	0.472617	0.000814	0.00201	0.002972	0.003978	0.00695	0.427626	0.002793	0.003784	0.006577	0.424662	0.003613	0.000866	-0.000219	0.002966	0.000641	0.00082	0.000615	7.3e-05	0.000542	0.008679	0.002093	-0.000513
0.0194563	0.0458626			29.8971	1.23429					W4-17_hs.xyz	0.00147983	0.00193144	6.8725e-05	8.9741e-05			0.0109515	0.0373316	0.00104407		W4-17_hs.xyz																									#VALUE!	#VALUE!	#VALUE!	#VALUE!
-0.0426323	0.0726388	-0.0490463	0.0871935	27.1771	1.20981	0.00784186	0.0140687	0.148817		W4-17_h2s.xyz	0.00333283	0.00367565	0.00021481	0.000244889	2.12093e-05	2.20781e-05	0.0090718	0.0539988	0.00127473	7.48079e-05	W4-17_h2s.xyz	0.00028	2.2e-05	0.000176	0.000258	0.000314	0.451049	0.000468	0.0016	0.002335	0.003259	0.005596	0.417412	0.002212	0.003102	0.005316	0.416259	0.002713	0.000574	-0.0002	0.002339	0.000378	0.000501	0.00066	4.6e-05	0.000614	0.006585	0.001414	-0.000492
-0.108581	0.0870006	-0.111826	0.102507	24.6575	1.36986	0.00510954	0.0109505	0.135213		W4-17_hcl.xyz	0.00159923	0.00128871	6.65926e-05	3.85813e-05	8.03421e-06	7.59882e-06	0.00892317	0.0490566	0.000854884	7.31544e-05	W4-17_hcl.xyz	0.000221	1.1e-05	0.000134	0.00021	0.000287	0.422535	0.000214	0.001254	0.001395	0.002193	0.003588	0.388796	0.001329	0.002079	0.003408	0.389965	0.001567	0.000297	-0.000121	0.001391	0.000172	0.000238	0.000538	2.1e-05	0.000517	0.003905	0.000744	-0.000299
-0.315122	0.7618			57.7315	6.70538					W4-17_so.xyz	0.00771021	0.0150717	0.00191295	0.00420458			0.0348383	0.0316065	0.000784897		W4-17_so.xyz																									#VALUE!	#VALUE!	#VALUE!	#VALUE!
0.131085	1.01649			85.2955	9.7875					W4-17_clo.xyz	0.00518937	0.0157928	0.000870962	0.00280524			0.0420866	0.0294771	0.000773949		W4-17_clo.xyz																									#VALUE!	#VALUE!	#VALUE!	#VALUE!
-0.457141	0.853041	-0.464074	0.800128	75.3401	8.36934	0.0103166	0.0328815	0.177348		W4-17_clf.xyz	0.00592993	0.00881084	0.000745525	0.00121626	0.00010823	0.000173328	0.0227673	0.119425	0.00237086	0.000120119	W4-17_clf.xyz	0.000378	-2.7e-05	0.000729	0.000405	0.000424	0.48854	0.000979	0.004754	0.002288	0.002331	0.004619	0.495345	0.002167	0.00222	0.004386	0.493959	0.002509	0.000322	-0.00027	0.002457	0.000221	0.000342	0.000819	-5.3e-05	0.000872	0.005325	0.000698	-0.000586
-0.761716	1.3902	-0.827444	1.31012	66.4454	8.32615	0.0168381	0.0318581	0.21176		W4-17_p2.xyz	0.00847392	0.00787104	0.00163766	0.00149323	0.000245764	0.00022075	0.030058	0.151298	0.00487489	0.00128119	W4-17_p2.xyz	0.002551	-0.000243	0.002552	0.002794	0.000903	0.755748	0.004413	0.010817	0.01212	0.007178	0.019298	0.628044	0.010644	0.006506	0.01715	0.620641	0.012735	0.001998	-0.00194	0.012677	0.000615	0.002091	0.004542	-0.000435	0.004977	0.025168	0.003871	-0.003803
-0.414568	0.914804			52.0151	7.43211					W4-17_s2.xyz	0.0027818	0.00440594	0.00039744	0.000619739			0.0166317	0.0224432	0.000615937		W4-17_s2.xyz																									#VALUE!	#VALUE!	#VALUE!	#VALUE!
-0.662127	0.822086	-0.689539	0.857719	54.894	7.66902	0.00709189	0.0203014	0.173887		W4-17_cl2.xyz	0.0018532	0.0019746	0.00016133	0.000158116	1.66613e-05	1.57116e-05	0.0173438	0.119531	0.00178224	9.55306e-05	W4-17_cl2.xyz	0.000405	-5e-06	0.000624	0.00041	0.000422	0.492788	0.000654	0.004516	0.002534	0.002613	0.005148	0.492326	0.00234	0.002458	0.004798	0.487703	0.002793	0.000493	-0.000278	0.002578	0.000259	0.000453	0.000896	-1.2e-05	0.000908	0.006113	0.001081	-0.000619
										W4-17_cl2_asym.xyz	0.0018532	0.0019746
[truncated: 64 more columns]

## Sheet: cc-pVTZ
	0.556458	0.577554	0.460588	0.225638	R^2 w ID/IND ∆(T)			0.422446	0.429383	0.423694	0.368569	0.502731	0.31534	0.617218													for 2-electron, 2-state model, IND/IT ratio goes to zero in HF wave function limit, 1 for perfect degeneracy	0.974559		0.756829	0.77228	0.0957206	1	0.0402336	0.555218
	0.243805	0.687266	0.58953	0.0924121	R^2 w DAD(CCSDT)			1	0.770863	0.796941	0.371303	0.365267	0.142355	0.655651														0.335885		0.541719	0.591889	0.0279967	0.422446	0.20159	0.251438
	0.404524	1	0.874726	0.396957	R^2 w T1			0.687266	0.64137	0.77836	0.646182	0.806665	0.421758	0.655944														0.47569		0.59302	0.681824	0.123045	0.577554	0.0110971	0.395425
	0.435784	0.874726	1	0.309043	R^2 w D1			0.58953	0.626727	0.640247	0.663904	0.845696	0.36904	0.500113														0.392714		0.566948	0.492535	0.0820174	0.460588	0.0519103	0.427273
	0.272636	0.396957	0.309043	1	R^2 w D2			0.0924121	0.0649941	0.147851	0.0703566	0.345249	0.874569	0.171938														0.165848		0.235638	0.275494	0.345016	0.225638	0.0847304	0.268087
	1	0.404524	0.435784	0.272636				0.243805	0.266948	0.221537	0.21762	0.410594	0.326238	0.353411														0.565627		0.433664	0.294096	0.00535205	0.556458	0.00479049	0.997754
																						ratio			ratio			ratio					ratio
								CCSDT		CCSD										INDbar[CCSDT(Q)] - IDbar[CCSDT]			INDbar[CCSDT] - INDbar[CCSD(T)]			INDbar[CCSDT] - INDbar[CCSD]				INDmax[CCSD(T)] - INDbar[CCSD]	INDbar[CCSD(T)] - INDbar[CCSD]			INDbar[CCSDT]-INDbar[CCSDT-3]										CCSDT(Q)/VTZ
	%TAE[{T}]	T1	D1	D2				DAD	maxDA	DAD	maxDA	max|T1|	max|T2|	max|T3|							IDbar[CCSDT(Q)] - IDbar[CCSDT]			IDbar[CCSDT] - IDbar[CCSD(T)]			IDbar[CCSDT] - IDbar[CCSD]					IDbar[CCSD(T)] - IDbar[CCSD]
		0.023471	0.0530707	0.193912	zzzC3			0.00615295	0.00589962	0.0163988	0.0142059	0.0430638	0.126092	0.00945218		zzzC3				0.004018	0.001949	0.67337	0.000635	0.000424	0.599622	0.017889	0.013166	0.576043		0.01787	0.017254	0.012742	0.57521	-8e-06										zzzC3	0.064472	0.082143	0.13001	0.210601	0.232506
					W4-17_be.xyz			6.71853e-11	4.72838e-11	1.61758e-10	9.44201e-11					be																			%TAE[(T)]									W4-17_be.xyz	0.083181	0.172042	0.121405	0.416064	0.287221
be2		0.0297331	0.0465189	0.383855	W4-17_be2.xyz	1.20562e-10	6.66818e-11	0.00109155	0.000693651	0.0175391	0.0170784	0.0431161	0.25471	0.00490098		W4-17_be2.xyz				0.00173	0.001166	0.597376	0.002451	0.003394	0.419333	0.017772	0.01625	0.522368		0.010164	0.015321	0.012856	0.543741	0.005116		W4-17_be2.xyz	0.123584	0.196038	0.23135	0.459057	0.323065	0.519102		W4-17_be2.xyz	0.123239	0.195219	0.23081	0.45745	0.323282
zzzJFS_beobe		0.0485735	0.146704	0.789292	zzzJFS_beobe			0.00518505	0.00392329	0.0208491	0.0147976	0.136726	0.813658	0.00566654		zzzJFS_beobe				0.002229	0.00476	0.31893	-0.004291	-0.001214	0.779473	0.009454	0.020286	0.317888		0.014486	0.013745	0.0215	0.389984	0.000315		zzzJFS_beobe								zzzJFS_beobe	0.243675	0.133883	0.833995	0.25232	0.185998
cyclobutene.out	1.50432	0.00993417	0.0297645	0.192525	W4-17_cyclobutene.xyz			0.000555541	0.000519233	0.00442863	0.0034141	0.0156599	0.12612	0.0010804		W4-17_cyclobutene.xyz				0.000772	0.000827	0.482802	0.000101	0.000202	0.333333	0.00661	0.010626	0.3835		0.009514	0.006509	0.010424	0.384397	0.00064	1.60514	W4-17_cyclobutene.xyz								W4-17_cyclobutene.xyz	0.051022	0.050707	0.0961	0.149742	0.218891
t-butadiene.out	1.5193	0.0113124	0.0348355	0.20922	W4-17_t-butadiene.xyz			0.000622033	0.000559349	0.00494936	0.00366698	0.0248919	0.140999	0.00156748		W4-17_t-butadiene.xyz				0.000942	0.001017	0.480858	0.000359	0.000211	0.629825	0.007707	0.010596	0.421079		0.012847	0.007348	0.010385	0.414369	0.000862	1.61916	W4-17_t-butadiene.xyz								W4-17_t-butadiene.xyz	0.061956	0.053636	0.121755	0.154612	0.219649
cyclobutane.out	1.18733	0.00797258	0.0168156	0.148241	W4-17_cyclobutane.xyz			0.000427052	0.000351415	0.00407953	0.00328818	0.011435	0.0190914	0.000232611		W4-17_cyclobutane.xyz				0.000463	0.000669	0.409011	0.000115	0.000314	0.268065	0.005241	0.010118	0.341233		0.004456	0.005126	0.009804	0.343336	0.000526	1.28069	W4-17_cyclobutane.xyz								W4-17_cyclobutane.xyz	0.031257	0.046149	0.050925	0.140985	0.217764
n-pentane.out	1.01746	0.00810235	0.0153708	0.146362	W4-17_n-pentane.xyz			0.000422074	0.00029848	0.00423789	0.00270902	0.00929822	0.014406	0.000131453		W4-17_n-pentane.xyz							0.000171	0.000415	0.291809	0.004803	0.009641	0.332526		0.004345	0.004632	0.009226	0.334247	0.000519	1.10686	W4-17_n-pentane.xyz								W4-17_n-pentane.xyz	0	NaN	0	NaN	NaN
benzene.out	1.8619	0.0101666	0.0278469	0.187304	W4-17_benzene.xyz			0.000610483	0.000558765	0.0043169	0.00337736	0.022123	0.100616	0.00199569		W4-17_benzene.xyz				0.001116	0.001022	0.521983	6e-06	8.4e-05	0.0666667	0.008201	0.011245	0.421732		0.012267	0.008195	0.011161	0.423383	0.000673	1.95975	W4-17_benzene.xyz								W4-17_benzene.xyz	0.055576	0.053765	0.106065	0.155264	0.218584
acetic.out	1.8815	0.0145203	0.0537013	0.159597	W4-17_acetic.xyz			0.00210072	0.00256325	0.0093761	0.0117728	0.0379461	0.0643428	0.00148415		W4-17_acetic.xyz				0.000597	0.000679	0.467868	0.000177	0.000338	0.343689	0.00536	0.009047	0.372041		0.006651	0.005183	0.008709	0.373092	0.000263	2.01595	W4-17_acetic.xyz								W4-17_acetic.xyz	0.036787	0.042141	0.076295	0.125547	0.191218
hclo4.out	8.47659	0.0180892	0.0622442	0.161656	W4-17_hclo4.xyz			0.00273345	0.00288832	0.0113803	0.0110054	0.0437895	0.0467327	0.000914937		W4-17_hclo4.xyz				0.000895	0.000819	0.52217	0.000109	8.3e-05	0.567708	0.006142	0.008487	0.419851		0.008311	0.006033	0.008404	0.417885	4.1e-05	7.92559	W4-17_hclo4.xyz								W4-17_hclo4.xyz	0.040479	0.04217	0.077545	0.120831	0.173316
c2f6.out	2.69286	0.011549	0.0356258	0.138128	W4-17_c2f6.xyz			0.0015095	0.00182656	0.00848927	0.00939024	0.0247587	0.0343933	0.00029077		W4-17_c2f6.xyz							0.000128	0.000199	0.391437	0.003467	0.006551	0.346077		0.003792	0.003339	0.006352	0.344546	4.5e-05	2.86278	W4-17_c2f6.xyz								W4-17_c2f6.xyz	0	NaN	0	NaN	NaN
c2cl6.out	4.65572	0.0100131	0.0252291	0.158712	W4-17_c2cl6.xyz			0.00160867	0.00204207	0.00715102	0.00818798	0.0224031	0.026418	0.000237951		W4-17_c2cl6.xyz							0.000123	0.000248	0.331536	0.006962	0.009471	0.42366		0.00621	0.006839	0.009223	0.425788	0.000648	4.91891	W4-17_c2cl6.xyz								W4-17_c2cl6.xyz	0	NaN	0	NaN	NaN
n2o4.out	9.0607	0.0207409	0.0691233	0.202653	W4-17_n2o4.xyz			0.00550651	0.00993478	0.0177049	0.0301856	0.0653053	0.13446	0.00387199		W4-17_n2o4.xyz				0.001946	0.00115	0.628553	0.000222	-0.000153	3.21739	0.009619	0.008968	0.517512		0.016585	0.009397	0.009121	0.507452	-0.000403	9.13666	W4-17_n2o4.xyz								W4-17_n2o4.xyz	0.063803	0.05153	0.124305	0.136652	0.178451
cloocl.out	12.3205	0.0181456	0.0561919	0.18536	W4-17_cloocl.xyz			0.00181775	0.00226919	0.00723076	0.00814826	0.0402793	0.0532987	0.00111075		W4-17_cloocl.xyz				0.001304	0.000905	0.590312	0.000301	0.000349	0.463077	0.007367	0.008394	0.46742		0.008632	0.007066	0.008045	0.467606	0.000793	12.2467	W4-17_cloocl.xyz								W4-17_cloocl.xyz	0.047306	0.051955	0.097405	0.143667	0.184886
clo3.out					W4-17_clo3.xyz			0.00273792	0.0056709	0.0100897	0.0173231	0.0597341	0.0249403	0.00102653		W4-17_clo3.xyz																				W4-17_clo3.xyz								W4-17_clo3.xyz	0	NaN	0	NaN	NaN
hoclo.out	7.49919	0.0235051	0.0873952	0.186349	W4-17_hoclo.xyz			0.00333015	0.00459443	0.011563	0.0146284	0.0732761	0.085513	0.00428031		W4-17_hoclo.xyz				0.001358	0.000976	0.581834	0.000405	0.000293	0.580229	0.00714	0.008465	0.457546		0.011047	0.006735	0.008172	0.451801	0.000447	7.5648	W4-17_hoclo.xyz								W4-17_hoclo.xyz	0.053019	0.047969	0.10639	0.13388	0.181128
pf5.out	2.44432	0.0108967	0.0338427	0.129995	W4-17_pf5.xyz			0.00127615	0.00128342	0.00755876	0.0072134	0.0212311	0.0181555	0.000423329		W4-17_pf5.xyz				0.000224	0.000283	0.441815	0.000103	0.000227	0.312121	0.003128	0.006221	0.334581		0.003841	0.003025	0.005994	0.335403	2.2e-05	2.61045	W4-17_pf5.xyz								W4-17_pf5.xyz	0.024327	0.028605	0.046705	0.088724	0.1491
sf6.out	4.15647	0.0106558	0.0279318	0.15063	W4-17_sf6.xyz			0.0013863	0.00202233	0.0076808	0.00981483	0.0223975	0.0290383	0.000604998		W4-17_sf6.xyz				0.000277	0.00035	0.441786	8.8e-05	0.000148	0.372881	0.003395	0.006145	0.35587		0.005538	0.003307	0.005997	0.355439	3e-05	4.29298	W4-17_sf6.xyz								W4-17_sf6.xyz	0.032284	0.029613	0.05896	0.090384	0.148569
oxadiazole.out	3.80901	0.0176573	0.0626435	0.197647	W4-17_oxadiazole.xyz			0.00278258	0.00548682	0.0104874	0.0185914	0.0557515	0.114583	0.00204639		W4-17_oxadiazole.xyz				0.001567	0.001238	0.558645	-9.2e-05	-3.4e-05	0.730159	0.008175	0.010115	0.446966		0.01281	0.008267	0.010149	0.448903	0.000427	3.9563	W4-17_oxadiazole.xyz								W4-17_oxadiazole.xyz	0.058847	0.052966	0.121	0.14725	0.199011
dioxetan2one.out	2.75829	0.0155557	0.0566489	0.155604	W4-17_dioxetan2one.xyz			0.00230694	0.00328005	0.0102548	0.0127842	0.0380626	0.0550103	0.00200404		W4-17_dioxetan2one.xyz				0.000722	0.000749	0.490823	0.000119	0.000159	0.428058	0.005764	0.009127	0.387079		0.007545	0.005645	0.008968	0.3863	0.000157	2.89643	W4-17_dioxetan2one.xyz								W4-17_dioxetan2one.xyz	0.037105	0.042346	0.073405	0.124141	0.184374
dioxetane.out	1.92017	0.0104957	0.0280168	0.145761	W4-17_dioxetane.xyz			0.0012606	0.000998185	0.00692288	0.00491276	0.013959	0.0287487	0.000460167		W4-17_dioxetane.xyz				0.000465	0.000547	0.459486	0.000104	0.000274	0.275132	0.004827	0.009002	0.349049		0.004022	0.004723	0.008728	0.351126	0.000326	2.05776	W4-17_dioxetane.xyz								W4-17_dioxetane.xyz	0.029551	0.041183	0.052505	0.124057	0.191244
dithiotane.out	2.09233	0.0107302	0.0236745	0.170414	W4-17_dithiotane.xyz			0.000709006	0.000562621	0.00483971	0.00344289	0.0164401	0.0387618	0.000591073		W4-17_dithiotane.xyz				0.000894	0.000955	0.483505	0.000194	0.000465	0.294385	0.007417	0.010798	0.407192		0.006733	0.007223	0.010333	0.411426	0.000843	2.23359	W4-17_dithiotane.xyz								W4-17_dithiotane.xyz	0.04148	0.055276	0.074935	0.160788	0.217833
borole.out	1.74743	0.0117331	0.0340581	0.208047	W4-17_borole.xyz			0.000845556	0.000962798	0.00499437	0.00392888	0.0257686	0.0908067	0.00140905		W4-17_borole.xyz				0.001239	0.00112	0.525223	0.000464	0.000451	0.507104	0.008632	0.011652	0.425557		0.013594	0.008168	0.011201	0.421705	0.000975	1.84198	W4-17_borole.xyz								W4-17_borole.xyz	0.064118	0.056188	0.125975	0.161245	0.224164
c2cl4.out	4.24265	0.0104091	0.0324601	0.195458	W4-17_c2cl4.xyz			0.00144891	0.00248113	0.00643609	0.0104946	0.0346441	0.117937	0.00107514		W4-17_c2cl4.xyz				0.000972	0.000884	0.523707	0.000159	0.000218	0.421751	0.007427	0.009581	0.436677		0.011245	0.007268	0.009363	0.437015	0.000724	4.4383	W4-17_c2cl4.xyz								W4-17_c2cl4.xyz	0.054632	0.053514	0.109665	0.152995	0.199141
c2f4.out	3.00963	0.0123386	0.0406053	0.18793	W4-17_c2f4.xyz			0.00165943	0.00264813	0.00881666	0.0136315	0.0411626	0.138705	0.00100771		W4-17_c2f4.xyz				0.000446	0.000439	0.503955	0.00019	0.000224	0.458937	0.004396	0.007159	0.380441		0.009102	0.004206	0.006935	0.377524	0.000148	3.17123	W4-17_c2f4.xyz								W4-17_c2f4.xyz	0.047738	0.034041	0.096055	0.101373	0.159542
cis-c2f2cl2.out	3.56455	0.0116789	0.0376522	0.192915	W4-17_cis-c2f2cl2.xyz			0.00164501	0.00244413	0.00812318	0.0117828	0.0348272	0.122417	0.000988905		W4-17_cis-c2f2cl2.xyz				0.000698	0.000651	0.51742	0.000211	0.000287	0.423695	0.00594	0.008391	0.414486		0.010352	0.005729	0.008104	0.414155	0.000428	3.74153	W4-17_cis-c2f2cl2.xyz								W4-17_cis-c2f2cl2.xyz	0.051922	0.04383	0.104365	0.127262	0.17948
trans-c2f2cl2.out	3.54961	0.0116475	0.0378696	0.19256	W4-17_trans-c2f2cl2.xyz			0.001624	0.00236966	0.00803612	0.0114671	0.0342236	0.120742	0.000932616		W4-17_trans-c2f2cl2.xyz				0.000694	0.000663	0.511422	0.00021	0.000283	0.425963	0.005926	0.008366	0.414638		0.0103	0.005716	0.008083	0.414233	0.00043	3.72183	W4-17_trans-c2f2cl2.xyz								W4-17_trans-c2f2cl2.xyz	0.051748	0.04379	0.10394	0.127208	0.179518
cyclopentadiene.out	1.71187	0.0110755	0.0331316	0.202016	W4-17_cyclopentadiene.xyz			0.000664658	0.00065522	0.00478868	0.00423469	0.024502	0.114125	0.00130704		W4-17_cyclopentadiene.xyz				0.001039	0.001022	0.504124	0.000126	8.4e-05	0.6	0.007686	0.010914	0.413226		0.01242	0.00756	0.01083	0.411093	0.000715	1.81549	W4-17_cyclopentadiene.xyz								W4-17_cyclopentadiene.xyz	0.059311	0.053312	0.11486	0.154486	0.219268
formic-anhydride.out	2.78784	0.0170616	0.0486324	0.170245	W4-17_formic-anhydride.xyz			0.00295581	0.00493007	0.0123285	0.0175584	0.0438102	0.0658682	0.00145107		W4-17_formic-anhydride.xyz				0.000811	0.000937	0.463959	0.000235	0.000253	0.481557	0.006329	0.009259	0.406017		0.007769	0.006094	0.009006	0.403576	0.000178	2.92413	W4-17_formic-anhydride.xyz								W4-17_formic-anhydride.xyz	0.041576	0.044101	0.08398	0.127365	0.185536
furan.out	2.15433	0.0133756	0.0430213	0.189945	W4-17_furan.xyz			0.00163631	0.0022931	0.0074806	0.00954074	0.0299188	0.0976183	0.00171936		W4-17_furan.xyz				0.001064	0.001007	0.513761	1.3e-05	0.000101	0.114035	0.007336	0.010505	0.411188		0.010952	0.007323	0.010404	0.413099	0.000489	2.26935	W4-17_furan.xyz								W4-17_furan.xyz	0.053281	0.050325	0.105955	0.145369	0.206997
oxetane.out	1.48496	0.00991025	0.0262131	0.148181	W4-17_oxetane.xyz			0.00113459	0.000844413	0.00634358	0.00412525	0.0144867	0.0326194	0.000463183		W4-17_oxetane.xyz				0.000467	0.000609	0.434015	0.000135	0.000298	0.311778	0.005099	0.009515	0.348912		0.004193	0.004964	0.009217	0.350046	0.000432	1.59688	W4-17_oxetane.xyz								W4-17_oxetane.xyz	0.030625	0.043906	0.05421	0.132976	0.20475
pyrrole.out	2.01684	0.011076	0.0310048	0.184206	W4-17_pyrrole.xyz			0.000916277	0.00119044	0.00496492	0.00465395	0.0223226	0.0910578	0.00147594		W4-17_pyrrole.xyz				0.001052	0.001053	0.499762	-4.2e-05	3.1e-05	3.81818	0.007372	0.010703	0.407856		0.010563	0.007414	0.010672	0.40993	0.000534	2.13603	W4-17_pyrrole.xyz								W4-17_pyrrole.xyz	0.051285	0.051185	0.100535	0.148947	0.213162
silole.out	1.71242	0.0125894	0.0323878	0.205279	W4-17_silole.xyz			0.000798949	0.000875858	0.00502117	0.00519144	0.0247052	0.109509	0.00109997		W4-17_silole.xyz				0.001151	0.001083	0.515219	0.000334	0.00036	0.481268	0.008257	0.011176	0.424896		0.013083	0.007923	0.010816	0.422808	0.000917	1.80198	W4-17_silole.xyz								W4-17_silole.xyz	0.061588	0.056	0.1212	0.161661	0.225129
thiophene.out	2.2513	0.012748	0.0364148	0.191051	W4-17_thiophene.xyz			0.000975854	0.00142424	0.00554234	0.00734894	0.0318937	0.102293	0.00139704		W4-17_thiophene.xyz				0.001341	0.001159	0.5364	-2e-06	5e-05	-0.0416667	0.00864	0.011338	0.432476		0.011745	0.008642	0.011288	0.433618	0.000721	2.3702	W4-17_thiophene.xyz								W4-17_thiophene.xyz	0.055298	0.05667	0.11061	0.161774	0.21864
beta-lactim.out	2.05478	0.0123932	0.0446639	0.178069	W4-17_beta-lactim.xyz			0.00137334	0.00140956	0.0065313	0.00675164	0.0252269	0.0577827	0.000683603		W4-17_beta-lactim.xyz				0.000791	0.000875	0.47479	4.1e-05	0.000107	0.277027	0.006152	0.009894	0.383398		0.00872	0.006111	0.009787	0.384388	0.000422	2.18052	W4-17_beta-lactim.xyz								W4-17_beta-lactim.xyz	0.045429	0.046663	0.090815	0.137519	0.202475
clf5.out	16.4817	0.0151571	0.0499395	0.177411	W4-17_clf5.xyz			0.00299018	0.00422725	0.0117486	0.0159111	0.0430578	0.069021	0.00136671		W4-17_clf5.xyz				0.000773	0.000615	0.556916	0.000292	0.000159	0.64745	0.005399	0.006849	0.440807		0.009247	0.005107	0.00669	0.432907	-6.1e-05	14.8636	W4-17_clf5.xyz								W4-17_clf5.xyz	0.045732	0.036159	0.094215	0.10322	0.153355
clf3.out	13.6391	0.0155742	0.0503701	0.174535	W4-17_clf3.xyz			0.00277057	0.00337096	0.0113866	0.0129922	0.0495736	0.10823	0.00361921		W4-17_clf3.xyz				0.000795	0.000594	0.572354	0.000341	0.000356	0.48924	0.005434	0.006943	0.43904		0.009655	0.005093	0.006587	0.436045	6.9e-05	12.9005	W4-17_clf3.xyz								W4-17_clf3.xyz	0.044986	0.037709	0.09088	0.107793	0.157463
pf3.out	2.55118	0.0130662	0.0355079	0.176371	W4-17_pf3.xyz			0.00166152	0.00154164	0.00897356	0.00774379	0.0244503	0.0696749	0.000569932		W4-17_pf3.xyz				0.000327	0.000367	0.471182	0.00022	0.00036	0.37931	0.00389	0.00696	0.358525		0.004498	0.00367	0.0066	0.357352	9.5e-05	2.73392	W4-17_pf3.xyz								W4-17_pf3.xyz	0.036962	0.032807	0.06332	0.099323	0.157161
hoclo2.out	8.51098	0.0228429	0.0769969	0.177527	W4-17_hoclo2.xyz			0.00368232	0.00381772	0.0133373	0.0118482	0.0475961	0.0604477	0.00136491		W4-17_hoclo2.xyz				0.001258	0.00099	0.559609	0.000276	0.000297	0.481675	0.006996	0.008873	0.44086		0.010597	0.00672	0.008576	0.439331	0.000102	8.21581	W4-17_hoclo2.xyz								W4-17_hoclo2.xyz	0.049556	0.045702	0.09515	0.128348	0.177383
h2no.out					W4-17_h2no-NONPLANAR.xyz											W4-17_h2no-NONPLANAR.xyz																			2.94579	W4-17_h2no-NONPLANAR.xyz								W4-17_h2no-NONPLANAR.xyz
nh2oh.out	2.12693	0.00872073	0.0197848	0.156102	W4-17_nh2oh.xyz			0.000654139	0.000565586	0.00447438	0.00288183	0.00771318	0.0499692	0.000591227		W4-17_nh2oh.xyz				0.000463	0.0005	0.480789	0.0001	0.000269	0.271003	0.004351	0.008053	0.350774		0.004594	0.004251	0.007784	0.35322	0.000382	2.36238	W4-17_nh2oh.xyz								W4-17_nh2oh.xyz	0.033226	0.040543	0.06356	0.121298	0.186882
cyclopropane.out	1.17565	0.00746287	0.015973	0.151942	W4-17_cyclopropane.xyz			0.000392449	0.000378756	0.00399373	0.00356524	0.0122841	0.0392286	0.000410771		W4-17_cyclopropane.xyz				0.000473	0.000629	0.42922	0.000119	0.000271	0.305128	0.005213	0.009921	0.344456		0.004628	0.005094	0.00965	0.345496	0.000523	1.27212	W4-17_cyclopropane.xyz								W4-17_cyclopropane.xyz	0.032592	0.046017	0.05845	0.140418	0.216933
cyclopropene.out	1.7019	0.00984367	0.0292563	0.191296	W4-17_cyclopropene.xyz			0.000575372	0.000409207	0.00444926	0.00237634	0.0174328	0.107851	0.00108532		W4-17_cyclopropene.xyz				0.000918	0.000969	0.486486	8.7e-05	0.000232	0.272727	0.00712	0.010834	0.396569		0.009062	0.007033	0.010602	0.398809	0.000677	1.80398	W4-17_cyclopropene.xyz								W4-17_cyclopropene.xyz	0.050052	0.052972	0.09268	0.154312	0.219845
ch3ph2.out	0.974102	0.0108756	0.0217	0.174057	W4-17_ch3ph2.xyz			0.000554452	0.000360771	0.00478001	0.00301002	0.0140391	0.0467809	0.000809995		W4-17_ch3ph2.xyz				0.000476	0.00068	0.411765	0.00052	0.000851	0.379285	0.00579	0.009935	0.368203		0.004389	0.00527	0.009084	0.367145	0.0009	1.08223	W4-17_ch3ph2.xyz								W4-17_ch3ph2.xyz	0.037898	0.05129	0.062265	0.154103	0.225467
nh2f.out	2.58051	0.0105992	0.0310899	0.158505	W4-17_nh2f.xyz			0.0011707	0.00121824	0.00708185	0.00591042	0.0149966	0.0544167	0.00114355		W4-17_nh2f.xyz				0.000386	0.000426	0.475369	0.00016	0.000361	0.307102	0.004046	0.006974	0.367151		0.004992	0.003886	0.006613	0.37013	0.000315	2.85636	W4-17_nh2f.xyz								W4-17_nh2f.xyz	0.033993	0.036811	0.067765	0.109843	0.171722
cclh3.out	1.21438	0.00771886	0.0203825	0.153137	W4-17_cclh3.xyz			0.000560253	0.000455889	0.00446573	0.00254071	0.0112368	0.045909	0.000963173		W4-17_cclh3.xyz				0.000417	0.000714	0.3687	0.000268	0.000563	0.322503	0.005033	0.008589	0.369476		0.004638	0.004765	0.008026	0.372528	0.000634	1.33712	W4-17_cclh3.xyz								W4-17_cclh3.xyz	0.033496	0.046306	0.06039	0.139323	0.20366
clno.out	8.83652	0.0212117	0.0618147	0.201913	W4-17_clno.xyz			0.00486286	0.00638748	0.0153515	0.0183732	0.0655469	0.157912	0.0110813		W4-17_clno.xyz				0.002299	0.001151	0.666377	0.001045	0.000401	0.722683	0.010149	0.009182	0.525012		0.014899	0.009104	0.008781	0.50903	0.000502	8.96621	W4-17_clno.xyz								W4-17_clno.xyz	0.063747	0.057936	0.13423	0.153489	0.1888
tetrahedrane.out	2.02159	0.00866828	0.0180168	0.165292	W4-17_tetrahedrane.xyz			0.000431017	0.000361598	0.00363701	0.00291988	0.01155	0.0448492	0.000568501		W4-17_tetrahedrane.xyz				0.000901	0.000971	0.481303	-0.000143	-5.8e-05	0.711443	0.006914	0.011137	0.383026		0.00657	0.007057	0.011195	0.386643	0.000511	2.14694	W4-17_tetrahedrane.xyz								W4-17_tetrahedrane.xyz	0.039034	0.052013	0.06566	0.153173	0.218906
n-butane.out	0.979475	0.00798528	0.0148951	0.145015	W4-17_n-butane.xyz			0.000409843	0.000295249	0.00427161	0.00271638	0.0100183	0.0176792	0.00022599		W4-17_n-butane.xyz				0.000356	0.000583	0.379127	0.000186	0.000473	0.282246	0.004699	0.009664	0.32716		0.004088	0.004513	0.009191	0.32932	0.000521	1.06689	W4-17_n-butane.xyz								W4-17_n-butane.xyz	0.030142	0.044338	0.04826	0.137011	0.217147
c2cl2.out	3.99646	0.0112393	0.0255271	0.180491	W4-17_c2cl2.xyz			0.0011378	0.00115277	0.00599714	0.00530332	0.0215198	0.0781332	0.00130088		W4-17_c2cl2.xyz				0.001164	0.000866	0.573399	9.1e-05	0.000241	0.274096	0.007849	0.01007	0.438027		0.008428	0.007758	0.009829	0.441121	0.000723	4.10522	W4-17_c2cl2.xyz								W4-17_c2cl2.xyz	0.046224	0.055885	0.08802	0.157923	0.203707
c2clh3.out	1.7913	0.0104525	0.029783	0.195208	W4-17_c2clh3.xyz			0.000840427	0.000886802	0.00521965	0.00416462	0.0175813	0.11836	0.000922419		W4-17_c2clh3.xyz				0.000774	0.000728	0.515313	0.000276	0.000405	0.405286	0.006869	0.009977	0.407753		0.009278	0.006593	0.009572	0.407856	0.000787	1.91541	W4-17_c2clh3.xyz								W4-17_c2clh3.xyz	0.051436	0.052072	0.09816	0.150892	0.208967
c2clh5.out	1.20492	0.00822977	0.0222921	0.153989	W4-17_c2clh5.xyz			0.000593236	0.000338306	0.00457033	0.00248229	0.00856603	0.0265898	0.000689541		W4-17_c2clh5.xyz				0.000433	0.000547	0.441837	0.000226	0.000516	0.304582	0.005144	0.009234	0.357769		0.004992	0.004918	0.008718	0.360663	0.000602	1.31613	W4-17_c2clh5.xyz								W4-17_c2clh5.xyz	0.034268	0.046181	0.061955	0.139685	0.208011
c2clh.out	2.8887	0.0118364	0.0267778	0.181278	W4-17_c2clh.xyz			0.00103804	0.000746831	0.0061122	0.00389487	0.0139813	0.0851712	0.00147918		W4-17_c2clh.xyz				0.001196	0.001026	0.538254	9.9e-05	0.000277	0.263298	0.007993	0.010487	0.432522		0.007937	0.007894	0.01021	0.436036	0.00074	3.0037	W4-17_c2clh.xyz								W4-17_c2clh.xyz	0.045628	0.057021	0.085655	0.160588	0.209142
ccl2h2.out	2.06228	0.00853291	0.021815	0.155174	W4-17_ccl2h2.xyz			0.000857132	0.00087695	0.005091	0.00412903	0.0127843	0.0387985	0.00048372		W4-17_ccl2h2.xyz				0.000546	0.000598	0.477273	0.00025	0.000453	0.355619	0.00582	0.0092	0.387483		0.005204	0.00557	0.008747	0.389048	0.000686	2.23421	W4-17_ccl2h2.xyz								W4-17_ccl2h2.xyz	0.03508	0.048809	0.06503	0.144097	0.199786
ccl2o.out	4.19544	0.0144876	0.0463802	0.168075	W4-17_ccl2o.xyz			0.00283727	0.0049757	0.0110516	0.0179098	0.0416745	0.0734805	0.00276787		W4-17_ccl2o.xyz				0.000892	0.000733	0.548923	0.0003	0.000349	0.46225	0.007123	0.009392	0.431305		0.007426	0.006823	0.009043	0.430039	0.000456	4.36355	W4-17_ccl2o.xyz								W4-17_ccl2o.xyz	0.040735	0.050148	0.084535	0.143278	0.191268
ccl3h.out	3.21119	0.00928412	0.0225969	0.156269	W4-17_ccl3h.xyz			0.0011509	0.00130856	0.00585873	0.00575688	0.0157599	0.0379306	0.000475619		W4-17_ccl3h.xyz				0.000658	0.000706	0.482405	0.000221	0.000394	0.35935	0.00635	0.009233	0.407495		0.005534	0.006129	0.008839	0.409474	0.000691	3.42625	W4-17_ccl3h.xyz								W4-17_ccl3h.xyz	0.035779	0.050498	0.06811	0.147346	0.197774
ccl4.out	4.77704	0.00974564	0.023626	0.157855	W4-17_ccl4.xyz			0.00144966	0.00175973	0.00663055	0.00730659	0.0196812	0.0383568	0.00050765		W4-17_ccl4.xyz				0.000751	0.000784	0.489251	0.000182	0.000347	0.344045	0.006755	0.00923	0.422584		0.005917	0.006573	0.008883	0.425272	0.000682	5.02321	W4-17_ccl4.xyz								W4-17_ccl4.xyz	0.036685	0.051787	0.07045	0.149771	0.196408
cf2cl2.out	3.51927	0.0109215	0.0310654	0.155043	W4-17_cf2cl2.xyz			0.0014705	0.00166408	0.00774369	0.00854319	0.0218158	0.0387161	0.000569217		W4-17_cf2cl2.xyz				0.000462	0.000527	0.467139	0.000186	0.00036	0.340659	0.004995	0.007785	0.390845		0.00544	0.004809	0.007425	0.393085	0.000342	3.72471	W4-17_cf2cl2.xyz								W4-17_cf2cl2.xyz	0.03508	0.040421	0.066555	0.119765	0.173659
fno.out	7.55769	0.0210784	0.0599452	0.186506	W4-17_fno.xyz			0.00423962	0.00647369	0.0156255	0.0207951	0.0492158	0.108436	0.00641821		W4-17_fno.xyz				0.001459	0.001001	0.593089	0.000606	0.000378	0.615854	0.007387	0.007981	0.480674		0.009062	0.006781	0.007603	0.471427	-6.9e-05	7.77596	W4-17_fno.xyz								W4-17_fno.xyz	0.049274	0.045614	0.09761	0.123822	0.169251
ch2clf.out	1.86618	0.00984942	0.026129	0.152155	W4-17_ch2clf.xyz			0.00114113	0.000915142	0.00689303	0.0051043	0.0169327	0.0430585	0.000726319		W4-17_ch2clf.xyz				0.000373	0.000428	0.465668	0.000228	0.000389	0.36953	0.004581	0.007821	0.369376		0.004708	0.004353	0.007432	0.369368	0.000405	2.03081	W4-17_ch2clf.xyz								W4-17_ch2clf.xyz	0.03311	0.040257	0.061195	0.12113	0.181841
chf3.out	2.16551	0.0111235	0.0298841	0.130837	W4-17_chf3.xyz			0.00129068	0.00119245	0.00785725	0.00656552	0.0189492	0.031502	0.000717449		W4-17_chf3.xyz				0.000223	0.000318	0.4122	0.000127	0.000234	0.351801	0.003238	0.006349	0.337749		0.002821	0.003111	0.006115	0.337199	7.4e-05	2.33217	W4-17_chf3.xyz								W4-17_chf3.xyz	0.022371	0.030011	0.04424	0.092851	0.155557
clcof.out	3.59117	0.0143469	0.0479734	0.162623	W4-17_clcof.xyz			0.00244797	0.00304269	0.010606	0.0137835	0.0397775	0.0753035	0.00150337		W4-17_clcof.xyz				0.000665	0.000622	0.516706	0.000231	0.000357	0.392857	0.005752	0.008413	0.406071		0.006722	0.005521	0.008056	0.406644	0.000232	3.75141	W4-17_clcof.xyz								W4-17_clcof.xyz	0.037986	0.042194	0.07866	0.122667	0.176029
formamide.out	2.11911	0.0158785	0.0536981	0.161238	W4-17_formamide.xyz			0.00248148	0.0035073	0.0106472	0.0147206	0.0487522	0.0808372	0.00193196		W4-17_formamide.xyz				0.00069	0.000833	0.453053	0.000266	0.000267	0.499062	0.005792	0.009382	0.381706		0.006892	0.005526	0.009115	0.377433	0.000278	2.272	W4-17_formamide.xyz								W4-17_formamide.xyz	0.037903	0.043378	0.078375	0.128088	0.192411
cyclobutadiene.out	2.15284	0.0123343	0.0399879	0.229273	W4-17_cyclobutadiene.xyz			0.000703927	0.000651145	0.00492342	0.00400227	0.0320729	0.16874	0.00168486		W4-17_cyclobutadiene.xyz				0.001749	0.001045	0.625984	0.001113	0.000122	0.901215	0.010937	0.011321	0.491374		0.017918	0.009824	0.011199	0.467298	0.001543	2.26067	W4-17_cyclobutadiene.xyz								W4-17_cyclobutadiene.xyz	0.080725	0.062582	0.16317	0.171324	0.221869
allyl.out					W4-17_allyl.xyz			0.000556998	0.000787139	0.00380229	0.00404729	0.11365	0.0125413	0.000270763		W4-17_allyl.xyz																				W4-17_allyl.xyz								W4-17_allyl.xyz
cyclopropyl.out					W4-17_cyclopropyl.xyz			0.000443337	0.000744565	0.00369953	0.00527102	0.00997219	0.0132845	0.000267399		W4-17_cyclopropyl.xyz																				W4-17_cyclopropyl.xyz								W4-17_cyclopropyl.xyz
h2ccn.out					W4-17_h2ccn.xyz			0.00136417	0.00184154	0.00636592	0.00743821	0.0957656	0.0216424	0.000803527		W4-17_h2ccn.xyz																				W4-17_h2ccn.xyz								W4-17_h2ccn.xyz	0	NaN	0	NaN	NaN
oxirene.out	2.9972	0.0133721	0.0323478	0.202666	W4-17_oxirene.xyz			0.00214371	0.00224244	0.0089685	0.00814666	0.020353	0.117908	0.00219564		W4-17_oxirene.xyz				0.001229	0.001005	0.550134	0.000258	0.00033	0.438776	0.008145	0.010121	0.44591		0.010695	0.007887	0.009791	0.446148	0.000632	3.16848	W4-17_oxirene.xyz								W4-17_oxirene.xyz	0.056057	0.053915	0.10662	0.150506	0.202209
oxirane.out	1.68761	0.0105919	0.0242476	0.155963	W4-17_oxirane.xyz			0.00139454	0.00149135	0.00725162	0.00620243	0.0147686	0.0401911	0.000978626		W4-17_oxirane.xyz				0.000548	0.000664	0.452145	0.000115	0.000305	0.27381	0.005229	0.00936	0.358421		0.005186	0.005114	0.009055	0.360929	0.00039	1.81905	W4-17_oxirane.xyz								W4-17_oxirane.xyz	0.034277	0.043944	0.06435	0.131637	0.200501
dioxirane.out	3.39186	0.0138967	0.0357095	0.197899	W4-17_dioxirane.xyz			0.0013036	0.00183567	0.00691436	0.00738286	0.0291282	0.0775814	0.00120093		W4-17_dioxirane.xyz				0.001045	0.000779	0.572917	-1.5e-05	0.000233	-0.0688073	0.006134	0.008598	0.416373		0.009534	0.006149	0.008365	0.42366	0.000455	3.60281	W4-17_dioxirane.xyz								W4-17_dioxirane.xyz	0.052695	0.046189	0.10984	0.130712	0.185915
ketene.out	2.34719	0.0167178	0.0456115	0.170486	W4-17_ketene.xyz			0.00323296	0.0035027	0.0130777	0.0143937	0.035655	0.10186	0.00407946		W4-17_ketene.xyz				0.000998	0.000902	0.525263	0.000343	0.000396	0.464141	0.007426	0.010353	0.417684		0.007437	0.007083	0.009957	0.415669	0.000303	2.45783	W4-17_ketene.xyz								W4-17_ketene.xyz	0.041589	0.04941	0.08314	0.141375	0.200218
acetaldehyde.out	1.61009	0.0143281	0.0476017	0.175787	W4-17_acetaldehyde.xyz			0.0023675	0.00372986	0.0102421	0.0124021	0.0272077	0.10353	0.00226558		W4-17_acetaldehyde.xyz				0.000614	0.000753	0.449159	0.000239	0.000362	0.397671	0.005684	0.009341	0.378303		0.007573	0.005445	0.008979	0.377496	0.000399	1.7222	W4-17_acetaldehyde.xyz								W4-17_acetaldehyde.xyz	0.042706	0.045116	0.084535	0.133581	0.200807
formic.out	2.35939	0.0162331	0.0536413	0.161873	W4-17_formic.xyz			0.00236792	0.00329979	0.0105132	0.0145269	0.048478	0.0879892	0.0023158		W4-17_formic.xyz				0.000676	0.000718	0.484935	0.00021	0.000281	0.427699	0.005539	0.008828	0.385536		0.006747	0.005329	0.008547	0.384044	0.0002	2.51264	W4-17_formic.xyz								W4-17_formic.xyz	0.037603	0.041536	0.077755	0.121993	0.183225
methanol.out	1.20131	0.00841396	0.0171826	0.13707	W4-17_methanol.xyz			0.000784561	0.00038895	0.00532715	0.00247726	0.00802576	0.0238201	0.000400043		W4-17_methanol.xyz				0.000304	0.000413	0.423989	0.000163	0.000446	0.267652	0.003914	0.00834	0.319406		0.003231	0.003751	0.007894	0.322112	0.000352	1.34138	W4-17_methanol.xyz								W4-17_methanol.xyz	0.026205	0.039126	0.04629	0.120527	0.193981
ethanol.out	1.18264	0.00877161	0.0194039	0.141066	W4-17_ethanol.xyz			0.000779943	0.000468864	0.00527248	0.00268396	0.00967642	0.0201893	0.000419804		W4-17_ethanol.xyz				0.000336	0.000485	0.409257	0.000164	0.000441	0.271074	0.004308	0.008764	0.329559		0.003542	0.004144	0.008323	0.332398	0.000401	1.30567	W4-17_ethanol.xyz								W4-17_ethanol.xyz	0.027881	0.041057	0.048665	0.126342	0.201172
glyoxal.out	2.57514	0.0160916	0.0495909	0.191696	W4-17_glyoxal.xyz			0.00302312	0.00520603	0.012236	0.0182807	0.0417401	0.108974	0.00174282		W4-17_glyoxal.xyz				0.000937	0.000832	0.529678	0.000242	0.000272	0.470817	0.006799	0.00937	0.420496		0.009651	0.006557	0.009098	0.418844	0.000365	2.71245	W4-17_glyoxal.xyz								W4-17_glyoxal.xyz	0.050017	0.047345	0.104945	0.13477	0.191308
t-hcoh.out	2.12758	0.01795	0.0563839	0.174149	W4-17_t-hcoh.xyz			0.0023107	0.00345184	0.0111118	0.0162416	0.052523	0.0876255	0.00353901		W4-17_t-hcoh.xyz				0.00069	0.000694	0.498555	0.000659	0.000763	0.463432	0.00631	0.009387	0.401988		0.005049	0.005651	0.008624	0.395867	0.000671	2.26481	W4-17_t-hcoh.xyz								W4-17_t-hcoh.xyz	0.037977	0.047129	0.076515	0.136511	0.196348
c-hcoh.out	2.19247	0.0184518	0.0567089	0.177204	W4-17_c-hcoh.xyz			0.0023035	0.00345789	0.0110297	0.0161299	0.0530422	0.0903879	0.00363778		W4-17_c-hcoh.xyz				0.000702	0.000722	0.492978	0.00066	0.000817	0.446852	0.006437	0.009652	0.400087		0.005186	0.005777	0.008835	0.39536	0.000692	2.33689	W4-17_c-hcoh.xyz								W4-17_c-hcoh.xyz	0.038998	0.047717	0.078345	0.137766	0.197127
hcnh.out					W4-17_hcnh.xyz			0.00258429	0.00466344	0.0100956	0.0152836	0.0997875	0.0174434	0.000326935		W4-17_hcnh.xyz																			2.62222	W4-17_hcnh.xyz								W4-17_hcnh.xyz	0	NaN	0	NaN	NaN
hocn.out	3.19882	0.0143893	0.0332476	0.17437	W4-17_hocn.xyz			0.00171156	0.0016146	0.00793415	0.00725941	0.0272703	0.0887171	0.00254233		W4-17_hocn.xyz				0.001151	0.000943	0.549666	9e-06	0.000101	0.0818182	0.006782	0.009748	0.410284		0.007084	0.006773	0.009647	0.412485	0.000347	3.33211	W4-17_hocn.xyz								W4-17_hocn.xyz	0.042178	0.048841	0.082085	0.138012	0.191737
honc.out	3.88179	0.0170471	0.0392469	0.169733	W4-17_honc.xyz			0.00294581	0.00369056	0.0113031	0.0128783	0.0294153	0.0769501	0.00442837		W4-17_honc.xyz				0.001133	0.001023	0.52551	0.00019	6.8e-05	0.736434	0.007401	0.009581	0.435814		0.007215	0.007211	0.009513	0.431177	0.000489	4.03675	W4-17_honc.xyz								W4-17_honc.xyz	0.040822	0.051147	0.081875	0.143103	0.194408
hnco.out	3.25938	0.0181828	0.0514439	0.156463	W4-17_hnco.xyz			0.00334449	0.00417263	0.0133778	0.0157095	0.0429237	0.0835708	0.00477834		W4-17_hnco.xyz				0.001153	0.001043	0.525046	0.000264	0.000203	0.56531	0.007604	0.010087	0.429823		0.007023	0.00734	0.009884	0.42615	-7e-06	3.3765	W4-17_hnco.xyz								W4-17_hnco.xyz	0.037378	0.047824	0.07747	0.135576	0.190835
hcno.out	4.66078	0.0209231	0.053008	0.179584	W4-17_hcno-NONLINEAR.xyz			0.00578408	0.0068256	0.0172032	0.0183073	0.0386648	0.0934086	0.00390023		W4-17_hcno-NONLINEAR.xyz				0.001987	0.001362	0.593311	2.5e-05	5.3e-05	0.320513	0.008932	0.009962	0.472743		0.009965	0.008907	0.009909	0.473374	-0.000387	4.83947	W4-17_hcno-NONLINEAR.xyz								W4-17_hcno-NONLINEAR.xyz	0.048278	0.054013	0.1007	0.146768	0.193601
c-n2h2.out	3.33284	0.0124932	0.0335042	0.200321	W4-17_c-n2h2.xyz			0.000635064	0.000650528	0.00492096	0.00396891	0.0253747	0.159298	0.00157692		W4-17_c-n2h2.xyz				0.001099	0.000882	0.55477	9e-05	0.000211	0.299003	0.007044	0.009198	0.43369		0.009221	0.006954	0.008987	0.436234	0.000698	3.50212	W4-17_c-n2h2.xyz								W4-17_c-n2h2.xyz	0.052686	0.052527	0.108345	0.146265	0.199748
hnnn.out	5.57617	0.0197227	0.0524833	0.184846	W4-17_hnnn.xyz			0.00367295	0.0038489	0.0118908	0.0108711	0.0429876	0.114228	0.00490467		W4-17_hnnn.xyz				0.002086	0.001193	0.63617	5.2e-05	-8.4e-05	-1.625	0.009063	0.009784	0.480872		0.011732	0.009011	0.009868	0.477303	0.000141	5.6574	W4-17_hnnn.xyz								W4-17_hnnn.xyz	0.052197	0.055841	0.10799	0.150674	0.196252
hnc.out	2.84917	0.0165806	0.0332615	0.163053	W4-17_hnc.xyz			0.003183	0.00318467	0.0125487	0.0115832	0.0209076	0.0809834	0.00577237		W4-17_hnc.xyz				0.0011	0.001006	0.522317	0.000346	0.000289	0.544882	0.008281	0.01025	0.446873		0.006362	0.007935	0.009961	0.443395	0.000594	2.96349	W4-17_hnc.xyz								W4-17_hnc.xyz	0.037677	0.055936	0.07412	0.156154	0.207612
t-hono.out	5.16604	0.0208943	0.0603242	0.19195	W4-17_t-hono.xyz			0.00310837	0.00527738	0.0123121	0.0185381	0.0494244	0.0895275	0.0046526		W4-17_t-hono.xyz				0.001353	0.001048	0.563515	0.000478	0.000314	0.603535	0.007202	0.008776	0.450745		0.010331	0.006724	0.008462	0.442776	0.000308	5.37372	W4-17_t-hono.xyz								W4-17_t-hono.xyz	0.052824	0.047571	0.10417	0.131297	0.180633
c-hono.out	5.15513	0.0209561	0.0632405	0.190966	W4-17_c-hono.xyz			0.00296046	0.00515447	0.0118926	0.0186665	0.0570185	0.0913388	0.00453738		W4-17_c-hono.xyz				0.001299	0.000903	0.589918	0.000386	0.000197	0.662093	0.007108	0.008726	0.448907		0.010618	0.006722	0.008529	0.440758	0.000307	5.3537	W4-17_c-hono.xyz								W4-17_c-hono.xyz	0.052704	0.047122	0.1035	0.130571	0.180499
nh2cl.out	2.5366	0.00882767	0.0224889	0.165398	W4-17_nh2cl.xyz			0.000416489	0.000214361	0.00352485	0.00186051	0.00960725	0.0404542	0.000879711		W4-17_nh2cl.xyz				0.000599	0.000513	0.538669	0.000214	0.000442	0.32622	0.00554	0.0086	0.391796		0.005821	0.005326	0.008158	0.394987	0.000661	2.76857	W4-17_nh2cl.xyz								W4-17_nh2cl.xyz	0.038423	0.047568	0.074795	0.139515	0.196135
t-hooo.out					W4-17_t-hooo.xyz			0.0142312	0.0451852	0.0794708	0.2614					W4-17_t-hooo.xyz																				W4-17_t-hooo.xyz								W4-17_t-hooo.xyz	0	NaN	0	NaN	NaN
c-hooo.out					W4-17_c-hooo.xyz			0.00199379	0.00479049	0.00909392	0.0233584					W4-17_c-hooo.xyz																				W4-17_c-hooo.xyz								W4-17_c-hooo.xyz	0	NaN	0	NaN	NaN
ch3f.out	1.13133	0.00913042	0.0211319	0.13434	W4-17_ch3f.xyz			0.00101588	0.000911952	0.00694544	0.00543734	0.0124936	0.0431656	0.000919807		W4-17_ch3f.xyz				0.000199	0.000416	0.323577	0.000197	0.000468	0.296241	0.003321	0.006887	0.325333		0.002954	0.003124	0.006419	0.32736	0.00025	1.26102	W4-17_ch3f.xyz								W4-17_ch3f.xyz	0.024156	0.03435	0.044455	0.107	0.178122
ch2f2.out	1.67078	0.0106315	0.0282281	0.133182	W4-17_ch2f2.xyz			0.00122112	0.00109427	0.00773371	0.00620245	0.017888	0.0295443	0.000874542		W4-17_ch2f2.xyz				0.00021	0.000272	0.435685	0.000162	0.000347	0.318271	0.003284	0.006675	0.329752		0.002822	0.003122	0.006328	0.33037	0.000139	1.83058	W4-17_ch2f2.xyz								W4-17_ch2f2.xyz	0.023067	0.031568	0.044495	0.097881	0.163593
cf4.out	2.60788	0.0107946	0.0301721	0.125498	W4-17_cf4.xyz			0.00127606	0.00137871	0.00756743	0.00749504	0.0183171	0.0276582	0.000697065		W4-17_cf4.xyz				0.000225	0.000286	0.440313	9.4e-05	0.000172	0.353383	0.003156	0.006213	0.336856		0.002765	0.003062	0.006041	0.336373	4.1e-05	2.77168	W4-17_cf4.xyz								W4-17_cf4.xyz	0.022027	0.028967	0.044365	0.089558	0.150466
sih3f.out	0.744805	0.0105054	0.0219378	0.145354	W4-17_sih3f.xyz			0.00118491	0.000826085	0.00719863	0.00500471	0.0154032	0.0237212	0.000645989		W4-17_sih3f.xyz				0.000183	0.000389	0.31993	0.00039	0.000811	0.324729	0.003309	0.006996	0.321106		0.001578	0.002919	0.006185	0.320628	0.000327	0.806915	W4-17_sih3f.xyz								W4-17_sih3f.xyz	0.023995	0.035852	0.03993	0.112727	0.185811
sif4.out	1.63521	0.0108743	0.02826	0.114931	W4-17_sif4.xyz			0.00121825	0.00117832	0.00755643	0.00693813	0.0189246	0.0165658	0.000208472		W4-17_sif4.xyz				0.000197	0.000288	0.406186	0.000106	0.000245	0.301994	0.002967	0.00648	0.314068		0.002804	0.002861	0.006235	0.314534	6e-06	1.75208	W4-17_sif4.xyz								W4-17_sif4.xyz	0.019019	0.028158	0.037545	0.088203	0.150352
c2h3f.out	1.67094	0.012007	0.0297394	0.191744	W4-17_c2h3f.xyz			0.00130598	0.00154017	0.00768385	0.00812296	0.025722	0.133553	0.00099998		W4-17_c2h3f.xyz				0.000558	0.000584	0.488616	0.000273	0.000418	0.39508	0.005464	0.0087	0.385767		0.008652	0.005191	0.008282	0.385289	0.000457	1.79012	W4-17_c2h3f.xyz								W4-17_c2h3f.xyz	0.049166	0.042514	0.094175	0.125383	0.189331
c2h5f.out	1.13471	0.00942865	0.0234436	0.13954	W4-17_c2h5f.xyz			0.00099881	0.000723325	0.00670524	0.00419193	0.0107601	0.0265699	0.000355394		W4-17_c2h5f.xyz				0.000259	0.000423	0.379765	0.0002	0.000408	0.328947	0.003904	0.008114	0.324846		0.00334	0.003704	0.007706	0.324628	0.000328	1.24712	W4-17_c2h5f.xyz								W4-17_c2h5f.xyz	0.027037	0.03769	0.048495	0.116804	0.190131
fccf.out	3.46133	0.0129719	0.0298456	0.172807	W4-17_fccf.xyz			0.00161684	0.00178565	0.0086816	0.00931752	0.0298648	0.0862494	0.00205867		W4-17_fccf.xyz				0.000743	0.000675	0.523977	0.000115	0.000164	0.412186	0.005469	0.008181	0.400659		0.007078	0.005354	0.008017	0.400419	0.000223	3.57022	W4-17_fccf.xyz								W4-17_fccf.xyz	0.041215	0.040252	0.07762	0.116614	0.171854
hccf.out	2.68999	0.013219	0.0266909	0.176664	W4-17_hccf.xyz			0.00146422	0.0013002	0.00821267	0.00671643	0.0214051	0.0889716	0.00196599		W4-17_hccf.xyz				0.000918	0.000746	0.551683	9.6e-05	0.000211	0.312704	0.006353	0.009303	0.405787		0.007207	0.006257	0.009092	0.407649	0.000363	2.79708	W4-17_hccf.xyz								W4-17_hccf.xyz	0.042838	0.046143	0.08006	0.131935	0.187105
hcof.out	2.60579	0.0156474	0.0480403	0.166324	W4-17_hcof.xyz			0.00243611	0.00282939	0.0111757	0.0130923	0.0397354	0.101688	0.00346688		W4-17_hcof.xyz				0.000578	0.000644	0.472995	0.000227	0.000304	0.427495	0.005074	0.008009	0.387832		0.006712	0.004847	0.007705	0.386154	0.000107	2.75368	W4-17_hcof.xyz								W4-17_hcof.xyz	0.038593	0.038228	0.07839	0.112392	0.17151
f2co.out	3.07493	0.0138526	0.0485997	0.156543	W4-17_f2co.xyz			0.00203835	0.00283707	0.00980968	0.0143026	0.0438639	0.0942318	0.00389167		W4-17_f2co.xyz				0.000468	0.000494	0.486486	0.000143	0.000171	0.455414	0.004394	0.007315	0.375267		0.005959	0.004251	0.007144	0.373058	2.7e-05	3.22919	W4-17_f2co.xyz								W4-17_f2co.xyz	0.034917	0.034255	0.07215	0.102044	0.160444
ch2-sing.out	0.961743	0.00910203	0.0193696	0.209334	W4-17_ch2-sing.xyz			0.000312054	0.000170837	0.00380717	0.00206545	0.0108938	0.157997	0.00200393		W4-17_ch2-sing.xyz	0.000868	0.000558	0.642857	0.000719	0.000463	0.608291	0.002941	0.002082	0.585507	0.009992	0.010308	0.492217		0.00771	0.007051	0.008226	0.461543	0.002903	1.05129	W4-17_ch2-sing.xyz	0.054724	0.065109	0.10211	0.178583	0.22827	0.293379		W4-17_ch2-sing.xyz	0.054556	0.06496	0.10174	0.178283	0.228175
propane.out	0.920033	0.00780117	0.0141385	0.143115	W4-17_propane.xyz			0.00039496	0.000273945	0.00433528	0.00261009	0.00908996	0.0170469	0.000211378		W4-17_propane.xyz				0.000326	0.000561	0.367531	0.000202	0.000459	0.305598	0.004526	0.009422	0.324491		0.003747	0.004324	0.008963	0.325431	0.000515	1.00746	W4-17_propane.xyz								W4-17_propane.xyz	0.028973	0.043892	0.045855	0.13598	0.216794
propene.out	1.206	0.0100625	0.0311054	0.193017	W4-17_propene.xyz			0.00053097	0.000384922	0.00476867	0.00266132	0.0195871	0.129395	0.000798075		W4-17_propene.xyz				0.000618	0.000754	0.450437	0.000244	0.000353	0.40871	0.006062	0.010028	0.376756		0.008952	0.005818	0.009675	0.375524	0.000685	1.30177	W4-17_propene.xyz								W4-17_propene.xyz	0.050289	0.049128	0.094435	0.146058	0.218417
propyne.out	1.59969	0.0114848	0.0276399	0.179688	W4-17_propyne.xyz			0.000823116	0.000549574	0.00600216	0.00352032	0.0153212	0.0579521	0.000839449		W4-17_propyne.xyz				0.000976	0.000846	0.535675	9.9e-05	0.000251	0.282857	0.007038	0.01054	0.400387		0.007548	0.006939	0.010289	0.402775	0.000635	1.70115	W4-17_propyne.xyz								W4-17_propyne.xyz	0.044519	0.053477	0.082345	0.15456	0.218621
allene.out	1.64454	0.0123323	0.0291544	0.189244	W4-17_allene.xyz			0.000924861	0.000765428	0.00600227	0.00479612	0.0153884	0.0638078	0.00106763		W4-17_allene.xyz				0.000943	0.000953	0.497363	0.000314	0.000313	0.500797	0.007932	0.010829	0.422792		0.008538	0.007618	0.010516	0.420095	0.000905	1.75173	W4-17_allene.xyz								W4-17_allene.xyz	0.04848	0.055605	0.09161	0.158665	0.220507
b2h6.out	0.675543	0.00958497	0.017984	0.148712	W4-17_b2h6.xyz			0.000531101	0.000321133	0.0049236	0.00300998	0.0126967	0.0430129	0.00116825		W4-17_b2h6.xyz				0.000247	0.000421	0.36976	0.000585	0.001112	0.344726	0.004632	0.009895	0.318855		0.003308	0.004047	0.008783	0.315433	0.000781	0.740164	W4-17_b2h6.xyz								W4-17_b2h6.xyz	0.028992	0.046313	0.046	0.145219	0.233953
bhf2.out	1.42016	0.0129261	0.043296	0.133915	W4-17_bhf2.xyz			0.00150875	0.00205269	0.00899461	0.0117963	0.0366165	0.0293682	0.000922734		W4-17_bhf2.xyz				0.0002	0.000322	0.383142	0.000193	0.000454	0.2983	0.003229	0.007144	0.311289		0.001541	0.003036	0.00669	0.312153	3.4e-05	1.49206	W4-17_bhf2.xyz								W4-17_bhf2.xyz	0.020597	0.030244	0.03936	0.094957	0.161905
bf3.out	1.68371	0.0118227	0.0433813	0.111722	W4-17_bf3.xyz			0.00131833	0.00182248	0.00807222	0.0108566	0.0340713	0.0209304	0.000620051		W4-17_bf3.xyz				0.0002	0.000284	0.413223	0.000121	0.00034	0.262473	0.003058	0.006755	0.311627		0.002635	0.002937	0.006415	0.31405	1e-06	1.76422	W4-17_bf3.xyz								W4-17_bf3.xyz	0.01899	0.028363	0.037745	0.089007	0.152842
c2h6.out	0.815933	0.00753576	0.012871	0.140713	W4-17_c2h6.xyz			0.000376393	0.00024093	0.0044386	0.00264794	0.00748806	0.0344679	0.000544976		W4-17_c2h6.xyz				0.000275	0.00035	0.44	0.000238	0.000567	0.295652	0.004216	0.009014	0.31867		0.003307	0.003978	0.008447	0.320161	0.000516	0.896274	W4-17_c2h6.xyz								W4-17_c2h6.xyz	0.027551	0.043071	0.04342	0.134033	0.215956
h2cn.out					W4-17_h2cn.xyz			0.000889902	0.0014739	0.00608281	0.00940794	0.152077	0.0283872	0.0011707		W4-17_h2cn.xyz																				W4-17_h2cn.xyz								W4-17_h2cn.xyz	0	NaN	0	NaN	NaN
nccn.out	4.01393	0.0151151	0.0292553	0.190619	W4-17_nccn.xyz			0.00205452	0.00230452	0.00924544	0.00722276	0.0232618	0.0998504	0.00322162		W4-17_nccn.xyz				0.00214	0.001402	0.604178	-0.000126	9.1e-05	3.6	0.009793	0.011072	0.469351		0.010018	0.009919	0.010981	0.474593	0.000546	4.11847	W4-17_nccn.xyz								W4-17_nccn.xyz	0.052086	0.062371	0.10834	0.166685	0.207396
ch2nh2.out	1.28115				W4-17_ch2nh2.xyz			0.000784762	0.00183329	0.00459148	0.00862133	0.00987759	0.0110468	0.000259774		W4-17_ch2nh2.xyz																			1.44653	W4-17_ch2nh2.xyz								W4-17_ch2nh2.xyz	0	NaN	0	NaN	NaN
ch3nh.out					W4-17_ch3nh.xyz			0.000445127	0.000784734	0.00409784	0.00664081	0.012536	0.0111289	0.0002407		W4-17_ch3nh.xyz																				W4-17_ch3nh.xyz								W4-17_ch3nh.xyz	0	NaN	0	NaN	NaN
ch3nh2.out	0	0.00742269	0.0148566	0.139241	W4-17_ch3nh2.xyz			0.000451316	0.000213853	0.00409253	0.00204689	0.00498248	0.0212801	0.000345419		W4-17_ch3nh2.xyz				0.000333	0.000382	0.465734	0.000165	0.000581	0.22118	0.004213	0.008845	0.322637		0.003325	0.004048	0.008264	0.328785	0.000443		W4-17_ch3nh2.xyz								W4-17_ch3nh2.xyz	0.027093	0.042051	0.045385	0.129661	0.206511
cf2.out	3.39067	0.0168891	0.0581211	0.179759	W4-17_cf2.xyz			0.00235886	0.00387066	0.0118558	0.0192448	0.0553538	0.107979	0.00203358		W4-17_cf2.xyz				0.000512	0.000508	0.501961	0.000421	0.00053	0.442692	0.004927	0.007539	0.395235		0.005479	0.004506	0.007009	0.391316	0.000175	3.54349	W4-17_cf2.xyz								W4-17_cf2.xyz	0.039691	0.036499	0.079945	0.106864	0.162465
n2h.out					W4-17_n2h.xyz			0.00155811	0.00197254	0.00725261	0.00855089	0.130185	0.0256197	0.000579923		W4-17_n2h.xyz																				W4-17_n2h.xyz								W4-17_n2h.xyz	0	NaN	0	NaN	NaN
t-n2h2.out	3.20609	0.0118011	0.0334204	0.199142	W4-17_t-n2h2.xyz			0.000617556	0.000668717	0.00493566	0.00413035	0.0257691	0.158312	0.00179944		W4-17_t-n2h2.xyz				0.001065	0.00077	0.580381	9.9e-05	0.000233	0.298193	0.006871	0.009032	0.432057		0.009113	0.006772	0.008799	0.434911	0.000682	3.37417	W4-17_t-n2h2.xyz								W4-17_t-n2h2.xyz	0.052246	0.051818	0.106985	0.144807	0.198866
n2h4.out	1.73271	0.0072794	0.0141654	0.144976	W4-17_n2h4.xyz			0.000361618	0.000190421	0.0033391	0.00197692	0.00719068	0.0381566	0.000351592		W4-17_n2h4.xyz				0.000406	0.000458	0.469907	0.000106	0.000308	0.256039	0.00435	0.008498	0.338574		0.003746	0.004244	0.00819	0.341322	0.000419	1.93078	W4-17_n2h4.xyz								W4-17_n2h4.xyz	0.029194	0.041904	0.052245	0.127224	0.198136
fo2.out					W4-17_fo2.xyz			0.00348088	0.0088	0.00855699	0.0204278					W4-17_fo2.xyz																				W4-17_fo2.xyz								W4-17_fo2.xyz	0	NaN	0	NaN	NaN
foof.out	17.0168	0.0255107	0.0869223	0.228837	W4-17_foof.xyz			0.00185045	0.0017924	0.0081919	0.00693917	0.0642602	0.0957023	0.00493983		W4-17_foof.xyz				0.002203	0.000972	0.693858	0.000851	0.000175	0.829435	0.00857	0.006682	0.561894		0.015941	0.007719	0.006507	0.542598	0.000829	17.1266	W4-17_foof.xyz								W4-17_foof.xyz	0.075004	0.04834	0.15223	0.123936	0.160439
alf3.out	1.693	0.0125591	0.0348389	0.110733	W4-17_alf3.xyz			0.00161438	0.00190616	0.00953467	0.0108508	0.030185	0.0128905	0.000386031		W4-17_alf3.xyz				0.000208	0.000379	0.354344	0.000152	0.000449	0.252912	0.003165	0.007074	0.309112		0.00204	0.003013	0.006625	0.312617	-9e-05	1.83386	W4-17_alf3.xyz								W4-17_alf3.xyz	0.017633	0.028942	0.0349	0.090413	0.153557
si2h6.out	0.502935	0.0125095	0.0230554	0.166632	W4-17_si2h6.xyz			0.000547177	0.000553673	0.00468663	0.00435636	0.0221931	0.031415	0.000648548		W4-17_si2h6.xyz				0.000357	0.000528	0.40339	0.001016	0.001858	0.353514	0.005567	0.01011	0.355106		0.004377	0.004551	0.008252	0.355464	0.00124	0.541156	W4-17_si2h6.xyz								W4-17_si2h6.xyz	0.036981	0.052821	0.056415	0.16179	0.240669
p4.out	7.43314	0.0177765	0.0368355	0.186436	W4-17_p4.xyz			0.00156939	0.0013098	0.00601778	0.00436974	0.0313237	0.0497665	0.000801019		W4-17_p4.xyz				0.003078	0.001836	0.626374	-0.00051	7e-06	1.01392	0.014323	0.014035	0.505078		0.011276	0.014833	0.014028	0.513946	0.001176	7.54	W4-17_p4.xyz								W4-17_p4.xyz	0.053281	0.080632	0.098315	0.21718	0.238946
so2.out	6.27659	0.0209379	0.055925	0.195515	W4-17_so2.xyz			0.00428112	0.00701883	0.0149324	0.0222985	0.0561411	0.117988	0.00500747		W4-17_so2.xyz				0.001647	0.001126	0.593942	0.000299	0.00025	0.544627	0.008419	0.00933	0.474337		0.013462	0.00812	0.00908	0.472093	5e-05	6.10749	W4-17_so2.xyz								W4-17_so2.xyz	0.057893	0.050857	0.112315	0.13924	0.182969
so3.out	6.03712	0.0179224	0.056941	0.175776	W4-17_so3.xyz			0.00320187	0.00560622	0.0125302	0.0201449	0.0581409	0.0740466	0.00208216		W4-17_so3.xyz				0.001222	0.000978	0.555455	0.00019	0.000158	0.545977	0.007114	0.009234	0.43516		0.011086	0.006924	0.009076	0.43275	-4.1e-05	5.8706	W4-17_so3.xyz								W4-17_so3.xyz	0.048785	0.045267	0.087385	0.127332	0.176918
ocs.out	4.24888	0.0191445	0.0489546	0.168901	W4-17_ocs.xyz			0.00417419	0.00515273	0.0153498	0.0184162	0.0426155	0.0830177	0.00581342		W4-17_ocs.xyz				0.001639	0.001252	0.566932	0.000391	0.00033	0.542302	0.009756	0.010554	0.480355		0.008859	0.009365	0.010224	0.478074	0.000136	4.33182	W4-17_ocs.xyz								W4-17_ocs.xyz	0.044125	0.056746	0.09132	0.156242	0.199698
cs2.out	5.60545	0.0198698	0.0498236	0.183058	W4-17_cs2.xyz			0.00517519	0.00678993	0.0160385	0.020044	0.0464875	0.0992891	0.00792845		W4-17_cs2.xyz				0.002579	0.001565	0.622346	0.000455	0.000139	0.765993	0.013202	0.011818	0.527658		0.012007	0.012747	0.011679	0.521862	0.000559	5.63992	W4-17_cs2.xyz								W4-17_cs2.xyz	0.053303	0.070622	0.112575	0.188876	0.219099
s2o.out	8.45163	0.0225922	0.058708	0.216141	W4-17_s2o.xyz			0.00495085	0.0078519	0.0151916	0.0220648	0.0609393	0.166097	0.00528934		W4-17_s2o.xyz				0.002647	0.001377	0.657803	0.000551	0.000268	0.672772	0.011673	0.010371	0.529532		0.018592	0.011122	0.010103	0.524005	0.000593	8.12533	W4-17_s2o.xyz								W4-17_s2o.xyz	0.073314	0.064079	0.15295	0.169882	0.200308
s3.out	10.6358	0.0220682	0.054525	0.238655	W4-17_s3.xyz			0.00393828	0.00588045	0.0111296	0.0138218	0.0611293	0.221041	0.00683565		W4-17_s3.xyz				0.00374	0.001327	0.738109	0.000919	0.000178	0.837739	0.015002	0.010925	0.578625		0.024721	0.014083	0.010747	0.567177	0.001651	10.2282	W4-17_s3.xyz								W4-17_s3.xyz	0.092252	0.077385	0.202185	0.200043	0.216586
s4-c2v.out	12.7905	0.0223149	0.0881348	0.267464	W4-17_s4-c2v.xyz			0.00679543	0.0134817	0.0142435	0.0267193	0.0925273	0.309409	0.00914312		W4-17_s4-c2v.xyz				0.006147	0.001161	0.841133	0.001	-0.000637	2.75482	0.018162	0.010242	0.639417		0.040287	0.017162	0.010879	0.612032	0.00125	12.3092	W4-17_s4-c2v.xyz								W4-17_s4-c2v.xyz	0.136539	0.08435	0.316445	0.209419	0.215738
ccl2.out	5.87261	0.0205186	0.0714336	0.190636	W4-17_ccl2.xyz			0.00325041	0.0057403	0.0122201	0.0216183	0.0723643	0.0933922	0.0026329		W4-17_ccl2.xyz				0.001259	0.001021	0.552193	0.000881	0.000689	0.561146	0.008984	0.01021	0.468063		0.007881	0.008103	0.009521	0.459771	0.001078	6.0448	W4-17_ccl2.xyz								W4-17_ccl2.xyz	0.049045	0.058562	0.100295	0.163391	0.203247
alcl3.out	2.13328	0.00806406	0.02297	0.144292	W4-17_alcl3.xyz			0.0011019	0.00156497	0.00427687	0.00592256	0.0232083	0.0201304	0.000437095		W4-17_alcl3.xyz				0.000519	0.00067	0.436501	0.000368	0.00075	0.329159	0.006038	0.009933	0.37806		0.003849	0.00567	0.009183	0.381741	0.000724	2.28876	W4-17_alcl3.xyz								W4-17_alcl3.xyz	0.030011	0.049215	0.05155	0.146195	0.198498
clcn.out	4.29029	0.0137708	0.028391	0.178043	W4-17_clcn.xyz			0.00178454	0.00152781	0.00788915	0.0060475	0.0243758	0.0847318	0.00212488		W4-17_clcn.xyz				0.001373	0.000928	0.596697	8.2e-05	0.000221	0.270627	0.008027	0.010122	0.442283		0.007621	0.007945	0.009901	0.445198	0.000632	4.38894	W4-17_clcn.xyz								W4-17_clcn.xyz	0.044301	0.056453	0.087345	0.156774	0.201119
oclo.out					W4-17_oclo.xyz			0.00277768	0.00626057	0.00960669	0.0168572	0.0611896	0.0269306	0.000934171		W4-17_oclo.xyz																				W4-17_oclo.xyz								W4-17_oclo.xyz	0	NaN	0	NaN	NaN
cloo.out					W4-17_cloo.xyz			0.00426202	0.0150044	0.025143	0.0902961	0.116789	0.0369395	0.000569868		W4-17_cloo.xyz																				W4-17_cloo.xyz								W4-17_cloo.xyz	0	NaN	0	NaN	NaN
cl2o.out	11.1063	0.0138567	0.0441627	0.181413	W4-17_cl2o.xyz			0.00122305	0.00184202	0.00537231	0.00690209	0.040397	0.0695751	0.00179687		W4-17_cl2o.xyz				0.001031	0.000814	0.558808	0.000258	0.000377	0.406299	0.006868	0.008298	0.452855		0.007717	0.00661	0.007921	0.45489	0.000796	10.9449	W4-17_cl2o.xyz								W4-17_cl2o.xyz	0.044111	0.051446	0.090965	0.144635	0.187355
bn3pi.out	0				W4-17_bn3pi.xyz			0.00535399	0.00746641	0.0177223	0.0219217	0.0610248	0.0517613	0.00227199		W4-17_bn3pi.xyz																				W4-17_bn3pi.xyz								W4-17_bn3pi.xyz	0	NaN	0	NaN	NaN
cf.out	0				W4-17_cf.xyz			0.00240289	0.00353513	0.0116745	0.0172343	0.0462314	0.0226463	0.000930147		W4-17_cf.xyz																				W4-17_cf.xyz								W4-17_cf.xyz	0	NaN	0	NaN	NaN
ch2c.out	1.81203	0.0170884	0.0400935	0.188619	W4-17_ch2c.xyz			0.00161333	0.00203295	0.00877932	0.011525	0.0381868	0.119569	0.00355051		W4-17_ch2c.xyz				0.000999	0.000969	0.507622	0.000846	0.001077	0.439938	0.008554	0.011236	0.432239		0.007242	0.007708	0.010159	0.43141	0.001294	1.91442	W4-17_ch2c.xyz								W4-17_ch2c.xyz	0.046644	0.061207	0.0885	0.171298	0.225145
ch2ch.out					W4-17_ch2ch.xyz			0.000703194	0.00121422	0.00561166	0.00703702	0.146305	0.0208682	0.000513763		W4-17_ch2ch.xyz																			1.52365	W4-17_ch2ch.xyz								W4-17_ch2ch.xyz	0	NaN	0	NaN	NaN
c2h4.out	1.22545	0.0107235	0.0317662	0.19575	W4-17_c2h4.xyz			0.000538333	0.000470868	0.00488629	0.00325858	0.0232809	0.138656	0.0016401		W4-17_c2h4.xyz				0.000668	0.000855	0.438608	0.000307	0.000314	0.494364	0.006487	0.010215	0.388397		0.008729	0.00618	0.009901	0.384304	0.000782	1.31745	W4-17_c2h4.xyz								W4-17_c2h4.xyz	0.050763	0.051204	0.09513	0.149788	0.218981
ch2nh.out	1.81238	0.0119856	0.0346179	0.192332	W4-17_ch2nh.xyz			0.00115621	0.00152842	0.00607079	0.00497122	0.0214581	0.138809	0.00171521		W4-17_ch2nh.xyz				0.000797	0.000812	0.495339	0.000183	0.000332	0.35534	0.006449	0.009585	0.402208		0.00848	0.006266	0.009253	0.403763	0.00065	1.93946	W4-17_ch2nh.xyz								W4-17_ch2nh.xyz	0.049215	0.050262	0.09535	0.144977	0.208201
hco.out					W4-17_hco.xyz			0.00367334	0.00577023	0.014654	0.0205882	0.0178693	0.0157487	0.00045804		W4-17_hco.xyz																				W4-17_hco.xyz								W4-17_hco.xyz	0	NaN	0	NaN	NaN
h2co.out	1.99733	0.0155261	0.0454655	0.181147	W4-17_h2co.xyz			0.00262809	0.00383807	0.0113164	0.0139603	0.0317549	0.126382	0.00350717		W4-17_h2co.xyz				0.000708	0.000699	0.503198	0.000239	0.000485	0.33011	0.005915	0.008888	0.399581		0.007654	0.005676	0.008403	0.403154	0.00038	2.12173	W4-17_h2co.xyz								W4-17_h2co.xyz	0.04441	0.045557	0.08725	0.13185	0.193205
co2.out	3.45547	0.0181196	0.0469482	0.150614	W4-17_co2.xyz			0.00334933	0.00417939	0.0137855	0.0166075	0.043104	0.07621	0.00597038		W4-17_co2.xyz				0.001033	0.000954	0.519879	0.000198	0.000196	0.502538	0.006932	0.009248	0.42843		0.007736	0.006734	0.009052	0.426581	-0.000196	3.56959	W4-17_co2.xyz								W4-17_co2.xyz	0.035594	0.044196	0.071295	0.125447	0.179403
hno.out	4.73064	0.0154017	0.0427889	0.204634	W4-17_hno.xyz			0.00206435	0.00310052	0.00895003	0.0106968	0.0254367	0.165331	0.00167839		W4-17_hno.xyz				0.001347	0.000821	0.62131	0.000389	0.000282	0.579732	0.007318	0.008839	0.452931		0.009439	0.006929	0.008557	0.447436	0.000744	4.91731	W4-17_hno.xyz								W4-17_hno.xyz	0.054932	0.050685	0.114395	0.138089	0.185726
no2.out					W4-17_no2.xyz			0.00399689	0.00782284	0.0140365	0.0245129	0.0590824	0.0238476	0.00087383		W4-17_no2.xyz																				W4-17_no2.xyz								W4-17_no2.xyz	0	NaN	0	NaN	NaN
n2o.out	6.94461	0.0199814	0.0477427	0.180455	W4-17_n2o.xyz			0.00466611	0.004904	0.0148991	0.0130619	0.037868	0.104798	0.00588783		W4-17_n2o.xyz				0.002089	0.001225	0.630356	-9.4e-05	-0.000167	0.360153	0.008757	0.009237	0.486662		0.011079	0.008851	0.009404	0.484853	-0.00037	6.99334	W4-17_n2o.xyz								W4-17_n2o.xyz	0.049824	0.053021	0.101765	0.141977	0.185256
o3.out	18.0523	0.0268939	0.0765277	0.266669	W4-17_o3.xyz			0.00343852	0.00481727	0.0111698	0.0112757	0.0835661	0.284658	0.0106572		W4-17_o3.xyz				0.003747	0.00099	0.791007	0.000792	-0.000328	1.7069	0.012909	0.006748	0.656713		0.033399	0.012117	0.007076	0.631324	0.000794	17.7338	W4-17_o3.xyz								W4-17_o3.xyz	0.113599	0.060985	0.247955	0.147848	0.172648
hoo.out		0.0361151	0.125285	0.153079	W4-17_hoo.xyz			0.00179258	0.0045796	0.00815183	0.0188824	0.018045	0.0161604	0.000442993		W4-17_hoo.xyz																				W4-17_hoo.xyz								W4-17_hoo.xyz	0	NaN	0	NaN	NaN
hooh.out	3.04099	0.010057	0.0221701	0.176978	W4-17_hooh.xyz			0.000461279	0.00035973	0.00360119	0.00201563	0.0124066	0.0678742	0.000745662		W4-17_hooh.xyz				0.000625	0.000597	0.511457	6.3e-05	0.000246	0.203883	0.004613	0.007743	0.373341		0.006278	0.00455	0.007497	0.377687	0.000402	3.34451	W4-17_hooh.xyz								W4-17_hooh.xyz	0.041411	0.040456	0.083655	0.117628	0.176205
f2o.out	14.5045	0.0149212	0.0404262	0.19458	W4-17_f2o.xyz			0.00185412	0.00282408	0.00821907	0.0113026	0.0321834	0.0781398	0.00318808		W4-17_f2o.xyz				0.000894	0.000637	0.583932	0.000229	0.00027	0.458918	0.00534	0.006188	0.46322		0.008544	0.005111	0.005918	0.463415	0.000384	14.7388	W4-17_f2o.xyz								W4-17_f2o.xyz	0.049018	0.039392	0.10055	0.108583	0.155141
hocl.out	3.78855	0.00983371	0.0235228	0.173185	W4-17_hocl.xyz			0.000822695	0.00100402	0.00421539	0.00387396	0.0147109	0.0702345	0.00144453		W4-17_hocl.xyz				0.00067	0.000636	0.513017	0.000209	0.000389	0.349498	0.005474	0.007843	0.411054		0.006286	0.005265	0.007454	0.413948	0.000609	4.08274	W4-17_hocl.xyz								W4-17_hocl.xyz	0.040337	0.045808	0.08261	0.132509	0.184261
ssh.out					W4-17_ssh.xyz			0.000828299	0.00276117	0.00360657	0.0094855	0.0191202	0.0219848	0.000477298		W4-17_ssh.xyz																				W4-17_ssh.xyz								W4-17_ssh.xyz	0	NaN	0	NaN	NaN
b2.out					W4-17_b2.xyz			0.00294276	0.00481005	0.0145972	0.0172007	0.0480454	0.063966	0.00316023		W4-17_b2.xyz																				W4-17_b2.xyz								W4-17_b2.xyz	0	NaN	0	NaN	NaN
bh.out	0.529797	0.013435	0.025854	0.266519	W4-17_bh.xyz			0.00024092	0.000104155	0.00391354	0.00186328	0.017486	0.111894	0.00213632		W4-17_bh.xyz				0.000384	0.000414	0.481203	0.001232	0.00246	0.333694	0.006549	0.009145	0.417293		0.004048	0.005317	0.006685	0.443009	0.001942	0.48389	W4-17_bh.xyz								W4-17_bh.xyz	0.067684	0.091409	0.105735	0.240515	0.255108
bh3.out	0.258143	0.00632012	0.00943308	0.139777	W4-17_bh3.xyz			0.000213543	9.00369e-05	0.00314982	0.00142559	0.00609147	0.0409287	0.000770143		W4-17_bh3.xyz				8.9e-05	0.000118	0.429952	0.000572	0.001627	0.260118	0.002922	0.008073	0.265757		0.00121	0.00235	0.006446	0.267167	0.000665	0.282032	W4-17_bh3.xyz								W4-17_bh3.xyz	0.022137	0.042699	0.032075	0.137091	0.228487
bn.out	19.5245	0.0726931	0.199159	0.315572	W4-17_bn.xyz	0.00711834	0.00858401	0.0294257	0.034092	0.0619497	0.0614733	0.210359	0.31784	0.0221442		W4-17_bn.xyz	0.00406	0.002161		0.011062	0.002295	0.82818	-0.014068	0.003589	1.34249	0.034497	0.012116	0.740073		0.069188	0.048565	0.008527	0.850645	-0.003531	18.7548	W4-17_bn.xyz	0.123396	0.125166	0.28006	0.273665	0.225587	0.350753		W4-17_bn.xyz	0.133818	0.132168	0.30952	0.284065	0.225721
bf.out	2.14705	0.015957	0.0307222	0.226718	W4-17_bf.xyz	0.000177198	0.000153211	0.00229069	0.00206719	0.0114587	0.0102361	0.0263179	0.103688	0.00227222		W4-17_bf.xyz	0.000466	0.000573	1.22961	0.000527	0.00062	0.459459	0.000348	0.000528	0.39726	0.005157	0.008022	0.391304		0.004485	0.004809	0.007494	0.39088	0.000309	2.19962	W4-17_bf.xyz	0.052846	0.046068	0.085315	0.130769	0.179558	0.225626		W4-17_bf.xyz	0.052868	0.046129	0.085405	0.130889	0.179605
nh.out					W4-17_nh.xyz			0.000137546	0.000127994	0.00177844	0.00125676	0.00809164	0.0306309	0.00171678		W4-17_nh.xyz																				W4-17_nh.xyz								W4-17_nh.xyz	0	NaN	0	NaN	NaN
nh2.out					W4-17_nh2.xyz			0.000194257	0.000157894	0.00232123	0.00144105	0.00932583	0.0211713	0.000766878		W4-17_nh2.xyz																				W4-17_nh2.xyz								W4-17_nh2.xyz	0	NaN	0	NaN	NaN
hcn.out	2.84301	0.0143288	0.0288628	0.178625	W4-17_hcn.xyz			0.00162406	0.00132021	0.00798214	0.00502044	0.0171449	0.0967862	0.00218044		W4-17_hcn.xyz				0.001496	0.001105	0.575163	-1.1e-05	0.000203	-0.0572917	0.007987	0.010237	0.438268		0.006965	0.007998	0.010034	0.443545	0.000575	2.95402	W4-17_hcn.xyz								W4-17_hcn.xyz	0.043452	0.057716	0.083765	0.158654	0.207272
hof.out	4.76324	0.0119677	0.0354249	0.19097	W4-17_hof.xyz			0.00102349	0.00130325	0.00577787	0.00577831	0.0177856	0.0996344	0.00197781		W4-17_hof.xyz				0.000617	0.000496	0.554358	8.8e-05	0.000217	0.288525	0.004527	0.006306	0.41789		0.007575	0.004439	0.006089	0.421638	0.000383	5.16162	W4-17_hof.xyz								W4-17_hof.xyz	0.046238	0.037752	0.09663	0.107826	0.161232
alh.out	0.226017	0.0132201	0.0244014	0.257278	W4-17_alh.xyz			0.000249323	0.000122222	0.00364249	0.00228054	0.0134754	0.0956738	0.00199881		W4-17_alh.xyz				0.000276	0.000427	0.392603	0.001306	0.002325	0.359681	0.005332	0.010036	0.346955		0.00257	0.004026	0.007711	0.343018	0.001714	0.0950054	W4-17_alh.xyz								W4-17_alh.xyz	0.062329	0.089453	0.09436	0.243945	0.269448
alh3.out	0.113914	0.00816183	0.014168	0.155949	W4-17_alh3.xyz			0.000204967	0.000130524	0.00274266	0.00187491	0.0104959	0.0325541	0.000965497		W4-17_alh3.xyz				0.000113	0.000303	0.271635	0.000865	0.00225	0.277689	0.003012	0.006875	0.304642		0.001144	0.002147	0.004625	0.317041	0.000887	0.0795061	W4-17_alh3.xyz								W4-17_alh3.xyz	0.025916	0.049292	0.040895	0.155055	0.240903
alf.out	1.8591	0.0153793	0.0290671	0.238656	W4-17_alf.xyz			0.00231792	0.00184511	0.0116796	0.00899219	0.0242214	0.113061	0.000992851		W4-17_alf.xyz				0.000387	0.000509	0.43192	0.000324	0.000851	0.275745	0.004476	0.008305	0.350207		0.003132	0.004152	0.007454	0.357746	0.000102	2.00073	W4-17_alf.xyz								W4-17_alf.xyz	0.055316	0.047044	0.085285	0.13464	0.182635
alcl.out	2.25903	0.0115563	0.0245662	0.239565	W4-17_alcl.xyz			0.0015182	0.00137946	0.00567865	0.00473828	0.0189594	0.10547	0.00142631		W4-17_alcl.xyz				0.000736	0.00092	0.444444	0.000614	0.001214	0.335886	0.007129	0.010666	0.400618		0.003997	0.006515	0.009452	0.408029	0.001057	2.42746	W4-17_alcl.xyz								W4-17_alcl.xyz	0.057441	0.063809	0.08847	0.180706	0.219162
sih.out					W4-17_sih.xyz			0.000182799	0.000280073	0.00271932	0.00378483	0.020974	0.0412119	0.000945378		W4-17_sih.xyz																				W4-17_sih.xyz								W4-17_sih.xyz	0	NaN	0	NaN	NaN
sih4.out	0.241947	0.0108368	0.0166975	0.148152	W4-17_sih4.xyz			0.00037131	0.00022824	0.00410167	0.00248074	0.0147085	0.0332092	0.00106245		W4-17_sih4.xyz				0.000176	0.000261	0.402746	0.000889	0.001627	0.353339	0.004076	0.008172	0.332789		0.001787	0.003187	0.006545	0.327476	0.001001	0.249369	W4-17_sih4.xyz								W4-17_sih4.xyz	0.02567	0.047943	0.03864	0.149908	0.234215
sio.out	4.34322	0.0270597	0.0571792	0.199488	W4-17_sio.xyz	0.00154985	0.00159006	0.00989693	0.0101965	0.0274405	0.0276627	0.0556161	0.0745938	0.00883717		W4-17_sio.xyz	0.001673	0.001386	0.828452	0.002281	0.001712	0.57125	0.000774	0.000826	0.48375	0.011231	0.012452	0.474222		0.00517	0.010457	0.011626	0.473532	-0.000897	4.35349	W4-17_sio.xyz	0.045307	0.063373	0.088125	0.171124	0.207755	0.271129		W4-17_sio.xyz	0.045325	0.063981	0.088815	0.172278	0.208081
sif.out	0				W4-17_sif.xyz			0.00250624	0.00379044	0.0105275	0.0151803	0.031661	0.0322864	0.00155166		W4-17_sif.xyz																				W4-17_sif.xyz								W4-17_sif.xyz	0	NaN	0	NaN	NaN
cs.out	5.66833	0.0249151	0.0494988	0.185758	W4-17_cs.xyz	0.00113831	0.00121189	0.00650134	0.00672713	0.0212185	0.020938	0.0357855	0.108336	0.0071479		W4-17_cs.xyz	0.00202	0.001521	0.75297	0.002291	0.001657	0.580294	0.000694	0.000437	0.613616	0.013344	0.012009	0.526328		0.01021	0.01265	0.011572	0.522252	0.000965	5.66413	W4-17_cs.xyz	0.050584	0.075211	0.10067	0.198671	0.224318	0.299529		W4-17_cs.xyz	0.050883	0.075482	0.101245	0.199202	0.224454
h2.out					W4-17_h2.xyz			9.44378e-12	6.29288e-12	1.91121e-10	1.2302e-10					W4-17_h2.xyz																				W4-17_h2.xyz								W4-17_h2.xyz	0	NaN	0	NaN	NaN
oh.out					W4-17_oh.xyz			0.000309001	0.000291479	0.00279787	0.00268407	0.00974168	0.0265795	0.00120491		W4-17_oh.xyz																				W4-17_oh.xyz								W4-17_oh.xyz	0	NaN	0	NaN	NaN
hf.out	1.22317	0.00668686	0.0117006	0.118119	W4-17_hf.xyz	4.26305e-05	2.71463e-05	0.000553496	0.000375545	0.00461982	0.00334648	0.00784725	0.0422438	0.00213911		W4-17_hf.xyz	0.000106	0.000243	2.29245	0.000127	0.000278	0.31358	5.1e-05	0.000123	0.293103	0.002138	0.005154	0.293198		0.001573	0.002087	0.005031	0.2932	8.3e-05	1.51237	W4-17_hf.xyz	0.018148	0.026586	0.03242	0.084417	0.148939	0.175525		W4-17_hf.xyz	0.018167	0.026607	0.03246	0.08447	0.148974
h2o.out	1.27136	0.00652877	0.0107861	0.126193	W4-17_h2o.xyz	4.17458e-05	3.36568e-05	0.000467118	0.000355034	0.00350822	0.00247477	0.00707418	0.0496565	0.00167349		W4-17_h2o.xyz	0.000228	0.000324	1.42105	0.000261	0.000336	0.437186	7.5e-05	0.000224	0.250836	0.003087	0.007277	0.297858		0.001877	0.003012	0.007053	0.299255	0.000224	1.50896	W4-17_h2o.xyz	0.020698	0.034463	0.03587	0.106769	0.175985	0.210448		W4-17_h2o.xyz	0.020717	0.034496	0.03591	0.10684	0.175997
ch.out					W4-17_ch.xyz			0.000136388	8.93715e-05	0.00236316	0.00154103	0.0118796	0.02604	0.000922883		W4-17_ch.xyz																				W4-17_ch.xyz								W4-17_ch.xyz	0	NaN	0	NaN	NaN
ch2-trip.out					W4-17_ch2-trip.xyz			0.000123327	0.000103235	0.00213585	0.00164185	0.00936172	0.029851	0.00125447		W4-17_ch2-trip.xyz																				W4-17_ch2-trip.xyz								W4-17_ch2-trip.xyz	0	NaN	0	NaN	NaN
ch3.out					W4-17_ch3.xyz			0.000191103	0.000136045	0.00282416	0.00206047	0.00832677	0.0234071	0.000715466		W4-17_ch3.xyz																				W4-17_ch3.xyz								W4-17_ch3.xyz	0	NaN	0	NaN	NaN
ch4.out	0.615628	0.00720007	0.0114974	0.134675	W4-17_ch4.xyz			0.000386568	0.000220756	0.00485116	0.00266816	0.00559802	0.0389462	0.000652565		W4-17_ch4.xyz				0.000176	0.000226	0.437811	0.000306	0.000905	0.252684	0.003592	0.008086	0.307587		0.001902	0.003286	0.007181	0.313939	0.0005	0.689491	W4-17_ch4.xyz								W4-17_ch4.xyz	0.022714	0.041362	0.03518	0.130044	0.214571
cch.out					W4-17_cch.xyz			0.000891583	0.000857015	0.00619985	0.00399202	0.138214	0.0395681	0.00160942		W4-17_cch.xyz																				W4-17_cch.xyz								W4-17_cch.xyz	0	NaN	0	NaN	NaN
c2h2.out	1.96895	0.013174	0.0282294	0.182343	W4-17_c2h2.xyz			0.000928657	0.000680786	0.00654508	0.00438832	0.0180953	0.0943419	0.00226204		W4-17_c2h2.xyz				0.00129	0.001217	0.514559	7.6e-05	0.000185	0.291188	0.008257	0.011293	0.422353		0.007385	0.008181	0.011108	0.424128	0.000727	2.06746	W4-17_c2h2.xyz								W4-17_c2h2.xyz	0.045076	0.059475	0.08307	0.166284	0.22061
nh3.out	1.12483	0.00610416	0.0099046	0.13071	W4-17_nh3.xyz			0.000300085	0.0001554	0.00346711	0.00162058	0.00509255	0.0380298	0.000741812		W4-17_nh3.xyz				0.000289	0.000327	0.469156	0.000151	0.000401	0.273551	0.003624	0.007953	0.313034		0.002196	0.003473	0.007552	0.315011	0.000369	1.30499	W4-17_nh3.xyz								W4-17_nh3.xyz	0.022581	0.039651	0.03693	0.122596	0.197903
c2.out	13.2831	0.0383977	0.085719	0.379043	W4-17_c2.xyz	0.000699677	0.000484265	0.0033898	0.00242813	0.0192018	0.0130074	0.0850745	0.371373	0.00782922		W4-17_c2.xyz	0.002275	0.001748	0.768352	0.006301	0.001417	0.816403	-0.003007	0.00048	1.18995	0.030648	0.00849	0.783075		0.041111	0.033655	0.00801	0.807752	0.005622	13.2994	W4-17_c2.xyz	0.148749	0.145886	0.358345	0.303101	0.224374	0.37026		W4-17_c2.xyz	0.15326	0.149912	0.37245	0.308879	0.224043
n2.out	4.07236	0.0127388	0.0263605	0.1726	W4-17_n2.xyz	0.000153139	0.000130837	0.000933008	0.000807083	0.00677449	0.00529223	0.0178243	0.103236	0.00301436		W4-17_n2.xyz	0.001286	0.000884	0.687403	0.001494	0.000993	0.600724	-6.7e-05	5.9e-05	8.375	0.007174	0.008993	0.443743		0.006066	0.007241	0.008934	0.447666	0.000512	4.163	W4-17_n2.xyz	0.040328	0.053996	0.080955	0.147312	0.192936	0.246932		W4-17_n2.xyz	0.040529	0.054204	0.08138	0.147713	0.193045
co.out	3.00824	0.0185616	0.0391682	0.161709	W4-17_co.xyz	0.000551554	0.000566074	0.00399891	0.00403464	0.0163761	0.0157983	0.0287046	0.0761393	0.00648283		W4-17_co.xyz	0.000838	0.000787	0.939141	0.000968	0.000862	0.528962	0.000387	0.000394	0.495519	0.007486	0.009522	0.440146		0.005568	0.007099	0.009128	0.437481	0.000244	3.08924	W4-17_co.xyz	0.0333	0.050445	0.068535	0.140718	0.190721	0.241165		W4-17_co.xyz	0.033463	0.050575	0.068845	0.140971	0.190796
cn.out					W4-17_cn.xyz			0.00478753	0.00807122	0.0142509	0.016066	0.165415	0.0407426	0.00111012		W4-17_cn.xyz																				W4-17_cn.xyz								W4-17_cn.xyz	0	NaN	0	NaN	NaN
no.out					W4-17_no.xyz			0.00290569	0.00437334	0.0121306	0.0178842	0.0508757	0.0336867	0.000663215		W4-17_no.xyz																				W4-17_no.xyz								W4-17_no.xyz	0	NaN	0	NaN	NaN
o2.out					W4-17_o2.xyz			0.000595164	0.000883953	0.00416546	0.00541925	0.0207936	0.0149231	0.000761264		W4-17_o2.xyz																				W4-17_o2.xyz								W4-17_o2.xyz	0	NaN	0	NaN	NaN
of.out					W4-17_of.xyz			0.00251351	0.00583107	0.011721	0.0276016	0.0300685	0.0189061	0.000621932		W4-17_of.xyz																				W4-17_of.xyz								W4-17_of.xyz	0	NaN	0	NaN	NaN
f2.out	19.5584	0.0105772	0.0286287	0.218939	W4-17_f2.xyz	5.34996e-05	4.25331e-05	0.000364936	0.00029094	0.00316194	0.00240803	0.0165092	0.1923	0.00166242		W4-17_f2.xyz	0.00062	0.000371	0.598387	0.000721	0.000434	0.624242	6.9e-05	6.6e-05	0.511111	0.004554	0.005007	0.47631		0.009978	0.004485	0.004941	0.475812	0.000434	19.7919	W4-17_f2.xyz	0.057586	0.036495	0.121495	0.100296	0.146543	0.183038		W4-17_f2.xyz	0.057801	0.036596	0.121975	0.100493	0.146606
ph3.out	0.714539	0.0126963	0.0206039	0.17444	W4-17_ph3.xyz			0.000626518	0.000525268	0.00547478	0.00431622	0.0169087	0.0470903	0.00131658		W4-17_ph3.xyz				0.000409	0.00051	0.445049	0.000862	0.001383	0.383964	0.005998	0.009371	0.390266		0.003692	0.005136	0.007988	0.391344	0.001196	0.823198	W4-17_ph3.xyz								W4-17_ph3.xyz	0.037018	0.05589	0.05991	0.165582	0.231521
hs.out					W4-17_hs.xyz			0.000156134	0.000161902	0.00185441	0.00196387	0.0101681	0.0434049	0.00150495		W4-17_hs.xyz																				W4-17_hs.xyz								W4-17_hs.xyz	0	NaN	0	NaN	NaN
h2s.out	1.08133	0.00919814	0.0164033	0.157645	W4-17_h2s.xyz	2.42307e-05	2.56911e-05	0.000428706	0.000440577	0.00401231	0.00379681	0.011395	0.048491	0.00106543		W4-17_h2s.xyz	0.000461	0.000562	1.21909	0.000439	0.000525	0.455394	0.000554	0.000895	0.382333	0.005767	0.009041	0.389452		0.00332	0.005213	0.008146	0.390224	0.000972	1.20981	W4-17_h2s.xyz	0.031799	0.053403	0.05528	0.15744	0.216132	0.269535		W4-17_h2s.xyz	0.03179	0.053381	0.05526	0.157384	0.216095
hcl.out	1.21574	0.00566323	0.0107236	0.143392	W4-17_hcl.xyz	9.53607e-06	6.69407e-06	0.000186826	0.000135983	0.0022183	0.00133899	0.00760264	0.0456371	0.00146711		W4-17_hcl.xyz	0.000341	0.000595	1.74487	0.00033	0.000502	0.396635	0.000324	0.000619	0.343584	0.004608	0.007689	0.374726		0.002715	0.004284	0.00707	0.377312	0.000687	1.36986	W4-17_hcl.xyz	0.02714	0.046348	0.04792	0.138485	0.194387	0.240735		W4-17_hcl.xyz	0.027136	0.046337	0.04791	0.138429	0.194294
so.out					W4-17_so.xyz			0.00277651	0.00608008	0.00852435	0.016276	0.0342562	0.0367162	0.000945516		W4-17_so.xyz																				W4-17_so.xyz								W4-17_so.xyz	0	NaN	0	NaN	NaN
clo.out					W4-17_clo.xyz			0.00108626	0.00340839	0.00515456	0.0142347	0.0435387	0.0337519	0.000955265		W4-17_clo.xyz																				W4-17_clo.xyz								W4-17_clo.xyz	0	NaN	0	NaN	NaN
clf.out	8.34203	0.0109666	0.031148	0.175851	W4-17_clf.xyz	0.000172897	0.000271994	0.00144956	0.00221826	0.00719247	0.009295	0.0236765	0.105025	0.00268791		W4-17_clf.xyz	0.000503	0.000449	0.892644	0.000548	0.000467	0.539901	0.000275	0.000366	0.429017	0.004964	0.006799	0.422001		0.006528	0.004689	0.006433	0.421597	0.000493	8.36934	W4-17_clf.xyz	0.039681	0.041316	0.080515	0.119572	0.168772	0.210089		W4-17_clf.xyz	0.039773	0.041361	0.08074	0.119653	0.16879
p2.out	8.60905	0.0175343	0.0330717	0.214124	W4-17_p2.xyz	0.000349868	0.000312309	0.00213412	0.0019841	0.00841127	0.00775635	0.0329616	0.139168	0.00516031		W4-17_p2.xyz	0.003448	0.001688	0.489559	0.003851	0.001763	0.685964	0.000291	0.00043	0.403606	0.016744	0.01355	0.552717		0.013478	0.016453	0.01312	0.556352	0.001986	8.32615	W4-17_p2.xyz	0.064924	0.092448	0.128895	0.236959	0.242171	0.334619		W4-17_p2.xyz	0.065315	0.092851	0.129735	0.237681	0.242246
s2.out					W4-17_s2.xyz			0.000575499	0.00101422	0.00286438	0.00385088	0.0219157	0.0278458	0.000863246		W4-17_s2.xyz																				W4-17_s2.xyz								W4-17_s2.xyz	0	NaN	0	NaN	NaN
cl2.out	7.58113	0.00795313	0.0205179	0.173669	W4-17_cl2.xyz	3.47142e-05	3.77902e-05	0.000370793	0.000312567	0.00271925	0.00228602	0.0173991	0.108507	0.00159101		W4-17_cl2.xyz	0.000669	0.000629	0.940209	0.000694	0.000652	0.515602	0.000329	0.000508	0.39307	0.006297	0.008244	0.433051		0.006619	0.005968	0.007736	0.435493	0.000889	7.66902	W4-17_cl2.xyz	0.041772	0.051734	0.084425	0.148655	0.192633	0.244368		W4-17_cl2.xyz	0.041818	0.051759	0.084495	0.148717	0.192656
[truncated: 51 more columns]

## Sheet: cc-pVQZ
															0.000366		0.000537							0.000171
CCSDT(Q)							CCSDT								CCSD(T)							CCSD								(Q)		(T)	(Q)		(T)
molecule	matitoINDmax	matitoINDbar	TruhlarMdiag	Snorm	matitoIDbar	matitoITbar	molecule	matitoINDmax	matitoINDbar	TruhlarMdiag	Snorm	matitoIDbar	matitoITbar		molecule	matitoINDmax	matitoINDbar	TruhlarMdiag	Snorm	matitoIDbar	matitoITbar	molecule	matitoINDmax	matitoINDbar	TruhlarMdiag	Snorm	matitoIDbar	matitoITbar				deltaIND	deltaID	deltaID	deltaID		ratio		ratio
zzzC3							zzzC3	0.060226	0.078635	0.12006	0.206287	0.250876	0.329511		zzzC3	0.059926	0.078139	0.11872	0.205607	0.250872	0.329011	zzzC3	0.04169	0.06034	0.08021	0.169364	0.236267	0.296607				0.017799			0.014605		#VALUE!		0.549284		zzzC3	0.00618483	0.00473669	zzzC3	0.0162765	0.0133306
W4-17_be.xyz							W4-17_be.xyz	0.082437	0.170421	0.120195	0.412686	0.282337	0.452758		W4-17_be.xyz	0.082437	0.170421	0.120195	0.412686	0.282337	0.452758	W4-17_be.xyz	0.082437	0.170421	0.120195	0.412686	0.282337	0.452758													W4-17_be.xyz			W4-17_be.xyz	4.09902e-10	2.58669e-10
W4-17_be2.xyz	0.123214	0.194528	0.231215	0.456233	0.327878	0.522407	W4-17_be2.xyz	0.122297	0.1927	0.229355	0.452601	0.326919	0.519619		W4-17_be2.xyz	0.121474	0.190636	0.226905	0.447551	0.323591	0.514227	W4-17_be2.xyz	0.110501	0.174299	0.200105	0.415165	0.307643	0.481943		0.001828		0.016337	0.000959		0.015948		0.655902		0.506024		W4-17_be2.xyz	0.00116247	0.000746131	W4-17_be2.xyz	0.0178599	0.0171623
zzzJFS_beobe							zzzJFS_beobe	0.249999	0.136749	0.99012	0.257453	0.198278	0.335027		zzzJFS_beobe	0.249999	0.136749	0.99012	0.257453	0.198278	0.335027	zzzJFS_beobe	0.235274	0.122458	0.75458	0.225266	0.174482	0.29694				0.014291			0.023796				0.37522		zzzJFS_beobe			zzzJFS_beobe	0.0202953	0.0134093
W4-17_cyclobutene.xyz							W4-17_cyclobutene.xyz								W4-17_cyclobutene.xyz	0.049475	0.050371	0.092	0.150552	0.234361	0.284732	W4-17_cyclobutene.xyz	0.039567	0.043496	0.072375	0.133533	0.222009	0.265505				0.006875			0.012352				0.35757		W4-17_cyclobutene.xyz			W4-17_cyclobutene.xyz	0.00471544	0.00343659
W4-17_t-butadiene.xyz							W4-17_t-butadiene.xyz								W4-17_t-butadiene.xyz	0.058559	0.05287	0.11329	0.154802	0.234972	0.287842	W4-17_t-butadiene.xyz	0.045298	0.045122	0.08556	0.136432	0.222655	0.267777				0.007748			0.012317				0.386145		W4-17_t-butadiene.xyz			W4-17_t-butadiene.xyz	0.00521859	0.00340685
W4-17_cyclobutane.xyz							W4-17_cyclobutane.xyz								W4-17_cyclobutane.xyz	0.031158	0.04608	0.050385	0.142094	0.232546	0.278625	W4-17_cyclobutane.xyz	0.026441	0.040631	0.042605	0.12777	0.220424	0.261055				0.005449			0.012122				0.310113		W4-17_cyclobutane.xyz			W4-17_cyclobutane.xyz	0.00438418	0.00375931
W4-17_n-pentane.xyz							W4-17_n-pentane.xyz								W4-17_n-pentane.xyz	0.03092	0.044588	0.04964	0.138745	0.231395	0.275983	W4-17_n-pentane.xyz	0.026332	0.039654	0.04214	0.125629	0.220269	0.259923				0.004934			0.011126				0.307223		W4-17_n-pentane.xyz			W4-17_n-pentane.xyz	0.00451432	0.00294576
W4-17_benzene.xyz							W4-17_benzene.xyz								W4-17_benzene.xyz	0.053596	0.053256	0.100955	0.156021	0.235067	0.288323	W4-17_benzene.xyz	0.040881	0.044638	0.07508	0.135601	0.221741	0.26638				0.008618			0.013326				0.392727		W4-17_benzene.xyz			W4-17_benzene.xyz	0.00458783	0.00368637
W4-17_acetic.xyz							W4-17_acetic.xyz								W4-17_acetic.xyz	0.035955	0.042296	0.073305	0.127835	0.208843	0.251139	W4-17_acetic.xyz	0.028964	0.036683	0.05782	0.113889	0.19834	0.235023				0.005613			0.010503				0.348287		W4-17_acetic.xyz			W4-17_acetic.xyz	0.00950212	0.0102194
W4-17_hclo4.xyz							W4-17_hclo4.xyz								W4-17_hclo4.xyz	0.038078	0.042856	0.074465	0.125307	0.19536	0.238216	W4-17_hclo4.xyz	0.029462	0.036125	0.058655	0.109498	0.184792	0.220917				0.006731			0.010568				0.389098		W4-17_hclo4.xyz			W4-17_hclo4.xyz	0.0121052	0.0114242
W4-17_c2f6.xyz							W4-17_c2f6.xyz								W4-17_c2f6.xyz	0.026772	0.031059	0.049565	0.09702	0.174355	0.205414	W4-17_c2f6.xyz	0.022686	0.027292	0.041355	0.087335	0.166413	0.193704				0.003767			0.007942				0.321718		W4-17_c2f6.xyz			W4-17_c2f6.xyz	0.00866311	0.00801455
W4-17_c2cl6.xyz							W4-17_c2cl6.xyz								W4-17_c2cl6.xyz	0.037903	0.053911	0.06969	0.1584	0.226092	0.280003	W4-17_c2cl6.xyz	0.031056	0.04598	0.0566	0.139065	0.214028	0.260008				0.007931			0.012064				0.396649		W4-17_c2cl6.xyz			W4-17_c2cl6.xyz	0.00737825	0.00781855
W4-17_n2o4.xyz							W4-17_n2o4.xyz								W4-17_n2o4.xyz	0.058546	0.050524	0.11467	0.13798	0.199317	0.249841	W4-17_n2o4.xyz	0.041676	0.040574	0.081045	0.117262	0.188283	0.228857				0.00995			0.011034				0.474171		W4-17_n2o4.xyz			W4-17_n2o4.xyz	0.0177432	0.029663
W4-17_cloocl.xyz							W4-17_cloocl.xyz								W4-17_cloocl.xyz	0.04427	0.052583	0.092775	0.148867	0.210508	0.263091	W4-17_cloocl.xyz	0.035562	0.044538	0.07335	0.130596	0.200093	0.244631				0.008045			0.010415				0.435807		W4-17_cloocl.xyz			W4-17_cloocl.xyz	0.00741506	0.0080131
W4-17_clo3.xyz							W4-17_clo3.xyz								W4-17_clo3.xyz	0	NaN	0	NaN	NaN	NaN	W4-17_clo3.xyz	0	NaN	0	NaN	NaN	NaN													W4-17_clo3.xyz			W4-17_clo3.xyz	0.012393	0.0168136
W4-17_hoclo.xyz							W4-17_hoclo.xyz	0.049489	0.048583	0.10006	0.138661	0.204485	0.253069		W4-17_hoclo.xyz	0.048116	0.048206	0.097355	0.137988	0.204084	0.252291	W4-17_hoclo.xyz	0.03669	0.040609	0.07409	0.120675	0.193429	0.234039				0.007597			0.010655				0.416228		W4-17_hoclo.xyz	0.00369167	0.00457578	W4-17_hoclo.xyz	0.0121816	0.0137797
W4-17_pf5.xyz							W4-17_pf5.xyz								W4-17_pf5.xyz	0.023614	0.029675	0.046285	0.093617	0.170778	0.200453	W4-17_pf5.xyz	0.019566	0.026172	0.03896	0.084482	0.162958	0.18913				0.003503			0.00782				0.30937		W4-17_pf5.xyz			W4-17_pf5.xyz	0.00793804	0.00839466
W4-17_sf6.xyz							W4-17_sf6.xyz								W4-17_sf6.xyz	0.031252	0.030733	0.058085	0.095471	0.170435	0.201168	W4-17_sf6.xyz	0.025409	0.026916	0.04783	0.085809	0.162561	0.189477				0.003817			0.007874				0.32649		W4-17_sf6.xyz			W4-17_sf6.xyz	0.00819338	0.00962461
W4-17_oxadiazole.xyz							W4-17_oxadiazole.xyz								W4-17_oxadiazole.xyz	0.054689	0.052356	0.11386	0.148395	0.21755	0.269906	W4-17_oxadiazole.xyz	0.041443	0.043589	0.08584	0.128538	0.205563	0.249152				0.008767			0.011987				0.422425		W4-17_oxadiazole.xyz			W4-17_oxadiazole.xyz	0.0104281	0.0180783
W4-17_dioxetan2one.xyz							W4-17_dioxetan2one.xyz								W4-17_dioxetan2one.xyz	0.03508	0.042477	0.070545	0.126584	0.203481	0.245958	W4-17_dioxetan2one.xyz	0.027268	0.036385	0.05543	0.111752	0.192632	0.229017				0.006092			0.010849				0.359601		W4-17_dioxetan2one.xyz			W4-17_dioxetan2one.xyz	0.010325	0.0135702
W4-17_dioxetane.xyz							W4-17_dioxetane.xyz								W4-17_dioxetane.xyz	0.029457	0.041511	0.0519	0.126583	0.208827	0.250338	W4-17_dioxetane.xyz	0.025172	0.036373	0.04408	0.113475	0.198545	0.234917				0.005138			0.010282				0.333204		W4-17_dioxetane.xyz			W4-17_dioxetane.xyz	0.00713541	0.00542025
W4-17_dithiotane.xyz							W4-17_dithiotane.xyz								W4-17_dithiotane.xyz	0.041402	0.055703	0.07372	0.164339	0.239412	0.295114	W4-17_dithiotane.xyz	0.034082	0.047715	0.06004	0.144705	0.226315	0.27403				0.007988			0.013097				0.378848		W4-17_dithiotane.xyz			W4-17_dithiotane.xyz	0.00519016	0.0036743
W4-17_borole.xyz							W4-17_borole.xyz								W4-17_borole.xyz	0.059123	0.054958	0.11381	0.160492	0.239611	0.294569	W4-17_borole.xyz	0.045167	0.046403	0.084835	0.140262	0.226497	0.2729				0.008555			0.013114				0.394804		W4-17_borole.xyz			W4-17_borole.xyz	0.00522343	0.00425
W4-17_c2cl4.xyz							W4-17_c2cl4.xyz								W4-17_c2cl4.xyz	0.052629	0.054872	0.103555	0.15975	0.226805	0.281678	W4-17_c2cl4.xyz	0.04073	0.046568	0.078085	0.1399	0.214649	0.261217				0.008304			0.012156				0.405865		W4-17_c2cl4.xyz			W4-17_c2cl4.xyz	0.00660524	0.0106572
W4-17_c2f4.xyz							W4-17_c2f4.xyz								W4-17_c2f4.xyz	0.04571	0.034542	0.09063	0.104869	0.180082	0.214624	W4-17_c2f4.xyz	0.03626	0.029907	0.070125	0.093546	0.171592	0.201499				0.004635			0.00849				0.353143		W4-17_c2f4.xyz			W4-17_c2f4.xyz	0.00895419	0.0134565
W4-17_cis-c2f2cl2.xyz							W4-17_cis-c2f2cl2.xyz								W4-17_cis-c2f2cl2.xyz	0.049824	0.044722	0.098375	0.132291	0.203473	0.248195	W4-17_cis-c2f2cl2.xyz	0.038961	0.03827	0.074985	0.116777	0.193245	0.231515				0.006452			0.010228				0.386811		W4-17_cis-c2f2cl2.xyz			W4-17_cis-c2f2cl2.xyz	0.00827139	0.011543
W4-17_trans-c2f2cl2.xyz							W4-17_trans-c2f2cl2.xyz								W4-17_trans-c2f2cl2.xyz	0.049699	0.044677	0.09807	0.132202	0.203496	0.248174	W4-17_trans-c2f2cl2.xyz	0.038883	0.038241	0.07479	0.116716	0.193209	0.23145				0.006436			0.010287				0.384859		W4-17_trans-c2f2cl2.xyz			W4-17_trans-c2f2cl2.xyz	0.00818109	0.0111753
W4-17_cyclopentadiene.xyz							W4-17_cyclopentadiene.xyz								W4-17_cyclopentadiene.xyz	0.056338	0.052694	0.1074	0.154943	0.235146	0.287839	W4-17_cyclopentadiene.xyz	0.043512	0.044739	0.081175	0.13587	0.222416	0.267155				0.007955			0.01273				0.384578		W4-17_cyclopentadiene.xyz			W4-17_cyclopentadiene.xyz	0.0050577	0.00423243
W4-17_formic-anhydride.xyz							W4-17_formic-anhydride.xyz								W4-17_formic-anhydride.xyz	0.040131	0.044014	0.080115	0.129421	0.204431	0.248444	W4-17_formic-anhydride.xyz	0.032014	0.03746	0.062775	0.113808	0.19351	0.23097				0.006554			0.010921				0.37505		W4-17_formic-anhydride.xyz			W4-17_formic-anhydride.xyz	0.0123055	0.0173603
W4-17_furan.xyz							W4-17_furan.xyz								W4-17_furan.xyz	0.051374	0.04996	0.1005	0.146548	0.224071	0.274031	W4-17_furan.xyz	0.039961	0.042212	0.07643	0.128111	0.211905	0.254116				0.007748			0.012166				0.389073		W4-17_furan.xyz			W4-17_furan.xyz	0.00750569	0.00908132
W4-17_oxetane.xyz							W4-17_oxetane.xyz								W4-17_oxetane.xyz	0.030489	0.044001	0.05348	0.134701	0.220492	0.264493	W4-17_oxetane.xyz	0.026053	0.038676	0.045325	0.121002	0.209771	0.248447				0.005325			0.010721				0.331858		W4-17_oxetane.xyz			W4-17_oxetane.xyz	0.00655919	0.00380158
W4-17_pyrrole.xyz							W4-17_pyrrole.xyz								W4-17_pyrrole.xyz	0.04969	0.050888	0.095855	0.150204	0.230102	0.28099	W4-17_pyrrole.xyz	0.038648	0.043035	0.07296	0.131282	0.217113	0.260148				0.007853			0.012989				0.376787		W4-17_pyrrole.xyz			W4-17_pyrrole.xyz	0.0050932	0.00435687
W4-17_silole.xyz							W4-17_silole.xyz								W4-17_silole.xyz	0.058187	0.055133	0.11251	0.161761	0.241504	0.296637	W4-17_silole.xyz	0.044669	0.046769	0.084485	0.141807	0.228524	0.275293				0.008364			0.01298				0.391867		W4-17_silole.xyz			W4-17_silole.xyz	0.00526638	0.00527085
W4-17_thiophene.xyz							W4-17_thiophene.xyz								W4-17_thiophene.xyz	0.053308	0.056353	0.104645	0.163499	0.237973	0.294327	W4-17_thiophene.xyz	0.041041	0.047114	0.07864	0.141669	0.224108	0.271221				0.009239			0.013865				0.399887		W4-17_thiophene.xyz			W4-17_thiophene.xyz	0.0057575	0.00731863
W4-17_beta-lactim.xyz							W4-17_beta-lactim.xyz								W4-17_beta-lactim.xyz	0.044097	0.04662	0.086815	0.139285	0.219897	0.266516	W4-17_beta-lactim.xyz	0.035005	0.040092	0.06758	0.1232	0.208226	0.248319				0.006528			0.011671				0.358701		W4-17_beta-lactim.xyz			W4-17_beta-lactim.xyz	0.00672389	0.00662776
W4-17_clf5.xyz							W4-17_clf5.xyz								W4-17_clf5.xyz	0.043666	0.036848	0.0888	0.107946	0.17573	0.212578	W4-17_clf5.xyz	0.033933	0.031067	0.06775	0.094725	0.166969	0.198036				0.005781			0.008761				0.397538		W4-17_clf5.xyz			W4-17_clf5.xyz	0.0124441	0.0160858
W4-17_clf3.xyz							W4-17_clf3.xyz								W4-17_clf3.xyz	0.042078	0.038505	0.08588	0.11285	0.180627	0.219132	W4-17_clf3.xyz	0.031976	0.032652	0.065525	0.099381	0.171787	0.204439				0.005853			0.00884				0.398353		W4-17_clf3.xyz			W4-17_clf3.xyz	0.0122031	0.0129613
W4-17_pf3.xyz							W4-17_pf3.xyz								W4-17_pf3.xyz	0.036427	0.033711	0.06173	0.103931	0.179065	0.212776	W4-17_pf3.xyz	0.031579	0.029502	0.052275	0.093251	0.170566	0.200068				0.004209			0.008499				0.331209		W4-17_pf3.xyz			W4-17_pf3.xyz	0.00930655	0.0071884
W4-17_hoclo2.xyz							W4-17_hoclo2.xyz								W4-17_hoclo2.xyz	0.045488	0.046032	0.0889	0.13241	0.19988	0.245913	W4-17_hoclo2.xyz	0.034523	0.038521	0.06845	0.115179	0.188752	0.227273				0.007511			0.011128				0.402972		W4-17_hoclo2.xyz			W4-17_hoclo2.xyz	0.0139632	0.0117084
W4-17_h2no-NONPLANAR.xyz							W4-17_h2no-NONPLANAR.xyz								W4-17_h2no-NONPLANAR.xyz	0	NaN	0	NaN	NaN	NaN	W4-17_h2no-NONPLANAR.xyz	0	NaN	0	NaN	NaN	NaN													W4-17_h2no-NONPLANAR.xyz			W4-17_h2no-NONPLANAR.xyz
W4-17_nh2oh.xyz							W4-17_nh2oh.xyz								W4-17_nh2oh.xyz	0.033175	0.041175	0.062755	0.124677	0.204742	0.245917	W4-17_nh2oh.xyz	0.028201	0.036397	0.05291	0.112493	0.194666	0.231063				0.004778			0.010076				0.321664		W4-17_nh2oh.xyz			W4-17_nh2oh.xyz	0.004976	0.00346968
W4-17_cyclopropane.xyz							W4-17_cyclopropane.xyz								W4-17_cyclopropane.xyz	0.032466	0.04597	0.0576	0.141573	0.230981	0.276951	W4-17_cyclopropane.xyz	0.027551	0.040546	0.04839	0.127421	0.219626	0.260172				0.005424			0.011355				0.323261		W4-17_cyclopropane.xyz			W4-17_cyclopropane.xyz	0.00429924	0.00380976
W4-17_cyclopropene.xyz							W4-17_cyclopropene.xyz								W4-17_cyclopropene.xyz	0.048547	0.052494	0.08885	0.154876	0.235193	0.287687	W4-17_cyclopropene.xyz	0.039122	0.045078	0.070555	0.136791	0.222707	0.267785				0.007416			0.012486				0.372626		W4-17_cyclopropene.xyz			W4-17_cyclopropene.xyz	0.00471207	0.00260328
W4-17_ch3ph2.xyz							W4-17_ch3ph2.xyz								W4-17_ch3ph2.xyz	0.037774	0.051257	0.061355	0.155704	0.241544	0.292801	W4-17_ch3ph2.xyz	0.032905	0.045471	0.052725	0.140885	0.230418	0.27589				0.005786			0.011126				0.342124		W4-17_ch3ph2.xyz			W4-17_ch3ph2.xyz	0.00504732	0.00270761
W4-17_nh2f.xyz							W4-17_nh2f.xyz								W4-17_nh2f.xyz	0.03377	0.03753	0.066575	0.113602	0.190404	0.227934	W4-17_nh2f.xyz	0.028376	0.033132	0.055345	0.102636	0.181658	0.21479				0.004398			0.008746				0.334601		W4-17_nh2f.xyz			W4-17_nh2f.xyz	0.00771148	0.0054389
W4-17_cclh3.xyz							W4-17_cclh3.xyz								W4-17_cclh3.xyz	0.033863	0.047486	0.060155	0.14452	0.225222	0.272707	W4-17_cclh3.xyz	0.028719	0.04197	0.050625	0.130375	0.214596	0.256565				0.005516			0.010626				0.341717		W4-17_cclh3.xyz			W4-17_cclh3.xyz	0.00475934	0.00280416
W4-17_clno.xyz							W4-17_clno.xyz	0.058904	0.057465	0.124875	0.15663	0.213065	0.27053		W4-17_clno.xyz	0.056303	0.056499	0.11952	0.155116	0.212599	0.269097	W4-17_clno.xyz	0.04158	0.046533	0.08638	0.133768	0.201449	0.247982				0.009966			0.01115				0.471964		W4-17_clno.xyz	0.0049915	0.00651684	W4-17_clno.xyz	0.0152949	0.0181711
W4-17_tetrahedrane.xyz							W4-17_tetrahedrane.xyz								W4-17_tetrahedrane.xyz	0.03874	0.05191	0.06455	0.154619	0.236005	0.287914	W4-17_tetrahedrane.xyz	0.031794	0.044429	0.05269	0.13593	0.222526	0.266955				0.007481			0.013479				0.356918		W4-17_tetrahedrane.xyz			W4-17_tetrahedrane.xyz	0.00387934	0.00297128
W4-17_n-butane.xyz							W4-17_n-butane.xyz								W4-17_n-butane.xyz	0.030081	0.044305	0.047855	0.138068	0.230822	0.275126	W4-17_n-butane.xyz	0.025755	0.039495	0.040875	0.125252	0.219903	0.259398				0.00481			0.010919				0.305805		W4-17_n-butane.xyz			W4-17_n-butane.xyz	0.00456047	0.00295466
W4-17_c2cl2.xyz							W4-17_c2cl2.xyz								W4-17_c2cl2.xyz	0.045334	0.056677	0.08505	0.163088	0.229775	0.286451	W4-17_c2cl2.xyz	0.036357	0.048022	0.067075	0.142638	0.217276	0.265297				0.008655			0.012499				0.409142		W4-17_c2cl2.xyz			W4-17_c2cl2.xyz	0.00607547	0.00541974
W4-17_c2clh3.xyz							W4-17_c2clh3.xyz								W4-17_c2clh3.xyz	0.049972	0.052539	0.093995	0.154546	0.229712	0.282251	W4-17_c2clh3.xyz	0.040209	0.045251	0.07431	0.136946	0.218175	0.263425				0.007288			0.011537				0.387145		W4-17_c2clh3.xyz			W4-17_c2clh3.xyz	0.00544643	0.00419833
W4-17_c2clh5.xyz							W4-17_c2clh5.xyz								W4-17_c2clh5.xyz	0.034569	0.046963	0.061565	0.143588	0.227515	0.274478	W4-17_c2clh5.xyz	0.029086	0.04143	0.05133	0.129296	0.216477	0.257906				0.005533			0.011038				0.333897		W4-17_c2clh5.xyz			W4-17_c2clh5.xyz	0.00488629	0.00285806
W4-17_c2clh.xyz							W4-17_c2clh.xyz								W4-17_c2clh.xyz	0.044678	0.057303	0.08275	0.164188	0.231936	0.289238	W4-17_c2clh.xyz	0.036283	0.048644	0.066295	0.143732	0.219008	0.267652				0.008659			0.012928				0.401121		W4-17_c2clh.xyz			W4-17_c2clh.xyz	0.00626484	0.00369501
W4-17_ccl2h2.xyz							W4-17_ccl2h2.xyz								W4-17_ccl2h2.xyz	0.035525	0.05037	0.0647	0.150779	0.224916	0.275287	W4-17_ccl2h2.xyz	0.029748	0.043869	0.053705	0.134493	0.213775	0.257644				0.006501			0.011141				0.368496		W4-17_ccl2h2.xyz			W4-17_ccl2h2.xyz	0.00535644	0.0036515
W4-17_ccl2o.xyz							W4-17_ccl2o.xyz								W4-17_ccl2o.xyz	0.039406	0.051111	0.081105	0.148861	0.217019	0.26813	W4-17_ccl2o.xyz	0.031533	0.043397	0.06335	0.130527	0.205394	0.248791				0.007714			0.011625				0.398883		W4-17_ccl2o.xyz			W4-17_ccl2o.xyz	0.0111018	0.0179394
W4-17_ccl3h.xyz							W4-17_ccl3h.xyz								W4-17_ccl3h.xyz	0.036219	0.052233	0.067605	0.154764	0.225166	0.277399	W4-17_ccl3h.xyz	0.030091	0.045059	0.05564	0.137049	0.213538	0.258596				0.007174			0.011628				0.381555		W4-17_ccl3h.xyz			W4-17_ccl3h.xyz	0.00610357	0.00524213
W4-17_ccl4.xyz							W4-17_ccl4.xyz								W4-17_ccl4.xyz	0.037096	0.053627	0.06984	0.157673	0.225039	0.278667	W4-17_ccl4.xyz	0.030564	0.045936	0.057115	0.138914	0.213486	0.259423				0.007691			0.011553				0.399657		W4-17_ccl4.xyz			W4-17_ccl4.xyz	0.00685819	0.00685552
W4-17_cf2cl2.xyz							W4-17_cf2cl2.xyz								W4-17_cf2cl2.xyz	0.035478	0.041772	0.066085	0.125784	0.19825	0.240022	W4-17_cf2cl2.xyz	0.029457	0.036202	0.05442	0.111936	0.188578	0.22478				0.00557			0.009672				0.365438		W4-17_cf2cl2.xyz			W4-17_cf2cl2.xyz	0.00795906	0.00746369
W4-17_fno.xyz							W4-17_fno.xyz	0.046373	0.045398	0.09312	0.126323	0.189646	0.235045		W4-17_fno.xyz	0.045072	0.044836	0.09168	0.125418	0.189325	0.234162	W4-17_fno.xyz	0.035654	0.037476	0.07285	0.109408	0.179709	0.217185				0.00736			0.009616				0.433553		W4-17_fno.xyz	0.00444095	0.00665346	W4-17_fno.xyz	0.0157713	0.0205999
W4-17_ch2clf.xyz							W4-17_ch2clf.xyz								W4-17_ch2clf.xyz	0.033463	0.041435	0.060835	0.1264	0.203907	0.245342	W4-17_ch2clf.xyz	0.028253	0.036399	0.050825	0.113611	0.194542	0.230941				0.005036			0.009365				0.349698		W4-17_ch2clf.xyz			W4-17_ch2clf.xyz	0.00719351	0.00461352
W4-17_chf3.xyz							W4-17_chf3.xyz								W4-17_chf3.xyz	0.022619	0.030887	0.04406	0.096996	0.175614	0.206501	W4-17_chf3.xyz	0.019533	0.027346	0.03761	0.087814	0.167795	0.195141				0.003541			0.007819				0.311708		W4-17_chf3.xyz			W4-17_chf3.xyz	0.00810577	0.00695515
W4-17_clcof.xyz							W4-17_clcof.xyz								W4-17_clcof.xyz	0.036916	0.042958	0.075835	0.127219	0.199041	0.241999	W4-17_clcof.xyz	0.029795	0.03677	0.05975	0.112339	0.188929	0.225698				0.006188			0.010112				0.379632		W4-17_clcof.xyz			W4-17_clcof.xyz	0.0106785	0.0136436
W4-17_formamide.xyz							W4-17_formamide.xyz								W4-17_formamide.xyz	0.036796	0.043432	0.074785	0.13025	0.210021	0.253453	W4-17_formamide.xyz	0.029542	0.037436	0.05881	0.115533	0.199024	0.23646				0.005996			0.010997				0.352851		W4-17_formamide.xyz			W4-17_formamide.xyz	0.010654	0.014128
W4-17_cyclobutadiene.xyz							W4-17_cyclobutadiene.xyz								W4-17_cyclobutadiene.xyz	0.06994	0.060087	0.136985	0.168949	0.238421	0.298508	W4-17_cyclobutadiene.xyz	0.051801	0.049872	0.09847	0.146007	0.224954	0.274825				0.010215			0.013467				0.43134		W4-17_cyclobutadiene.xyz			W4-17_cyclobutadiene.xyz	0.00520732	0.0040025
W4-17_allyl.xyz							W4-17_allyl.xyz								W4-17_allyl.xyz	0	NaN	0	NaN	NaN	NaN	W4-17_allyl.xyz	0	NaN	0	NaN	NaN	NaN													W4-17_allyl.xyz			W4-17_allyl.xyz	0.00396604	0.00389559
W4-17_cyclopropyl.xyz							W4-17_cyclopropyl.xyz								W4-17_cyclopropyl.xyz	0	NaN	0	NaN	NaN	NaN	W4-17_cyclopropyl.xyz	0	NaN	0	NaN	NaN	NaN													W4-17_cyclopropyl.xyz			W4-17_cyclopropyl.xyz	0.00392408	0.00509765
W4-17_h2ccn.xyz							W4-17_h2ccn.xyz								W4-17_h2ccn.xyz	0	NaN	0	NaN	NaN	NaN	W4-17_h2ccn.xyz	0	NaN	0	NaN	NaN	NaN													W4-17_h2ccn.xyz			W4-17_h2ccn.xyz	0.00646511	0.00721275
W4-17_oxirene.xyz							W4-17_oxirene.xyz	0.054043	0.05346	0.10166	0.151808	0.220225	0.273686		W4-17_oxirene.xyz	0.053206	0.053275	0.09966	0.151502	0.220116	0.273391	W4-17_oxirene.xyz	0.042183	0.044881	0.077655	0.132119	0.208015	0.252896				0.008394			0.012101				0.409563		W4-17_oxirene.xyz	0.00230101	0.00190324	W4-17_oxirene.xyz	0.00926425	0.0064714
W4-17_oxirane.xyz							W4-17_oxirane.xyz	0.034068	0.044167	0.063245	0.133828	0.217122	0.261289		W4-17_oxirane.xyz	0.034068	0.044087	0.06316	0.133624	0.21691	0.260997	W4-17_oxirane.xyz	0.02854	0.038566	0.052335	0.119683	0.206263	0.244829				0.005521			0.010647				0.341477		W4-17_oxirane.xyz	0.00151705	0.00142295	W4-17_oxirane.xyz	0.00745746	0.00544795
W4-17_dioxirane.xyz							W4-17_dioxirane.xyz	0.051017	0.046158	0.10528	0.132934	0.204305	0.250463		W4-17_dioxirane.xyz	0.051418	0.046204	0.105895	0.13302	0.20433	0.250534	W4-17_dioxirane.xyz	0.041366	0.03955	0.08377	0.11771	0.194621	0.234171				0.006654			0.009709				0.406649		W4-17_dioxirane.xyz	0.00142993	0.00183318	W4-17_dioxirane.xyz	0.00721054	0.00674015
W4-17_ketene.xyz							W4-17_ketene.xyz	0.040863	0.049186	0.080565	0.142975	0.218223	0.267408		W4-17_ketene.xyz	0.040355	0.048889	0.07922	0.142422	0.218015	0.266904	W4-17_ketene.xyz	0.032518	0.041363	0.062085	0.124789	0.206153	0.247517				0.007526			0.011862				0.388178		W4-17_ketene.xyz	0.00330279	0.0034535	W4-17_ketene.xyz	0.0129793	0.0137661
W4-17_acetaldehyde.xyz							W4-17_acetaldehyde.xyz	0.041758	0.045206	0.08184	0.135531	0.217313	0.262518		W4-17_acetaldehyde.xyz	0.041503	0.045002	0.08118	0.135077	0.217109	0.26211	W4-17_acetaldehyde.xyz	0.033589	0.039165	0.06477	0.120688	0.20632	0.245484				0.005837			0.010789				0.351077		W4-17_acetaldehyde.xyz	0.00248271	0.00382643	W4-17_acetaldehyde.xyz	0.0103118	0.0120554
W4-17_formic.xyz							W4-17_formic.xyz	0.036972	0.041866	0.07548	0.124867	0.20194	0.243805		W4-17_formic.xyz	0.036671	0.04169	0.074555	0.124518	0.201833	0.243523	W4-17_formic.xyz	0.029574	0.035889	0.058935	0.110396	0.191423	0.227312				0.005801			0.01041				0.357843		W4-17_formic.xyz	0.0024846	0.00333614	W4-17_formic.xyz	0.0105587	0.0139273
W4-17_methanol.xyz							W4-17_methanol.xyz	0.026366	0.039751	0.04616	0.123604	0.210419	0.25017		W4-17_methanol.xyz	0.026318	0.039603	0.046015	0.123193	0.210019	0.249622	W4-17_methanol.xyz	0.0228	0.035433	0.039705	0.112131	0.200283	0.235716				0.00417			0.009736				0.299871		W4-17_methanol.xyz	0.000928646	0.000532787	W4-17_methanol.xyz	0.00570901	0.00366127
W4-17_ethanol.xyz							W4-17_ethanol.xyz	0.027928	0.041511	0.048385	0.1289	0.217138	0.258649		W4-17_ethanol.xyz	0.02789	0.041371	0.04825	0.128531	0.216831	0.258202	W4-17_ethanol.xyz	0.024104	0.036844	0.04142	0.11657	0.206804	0.243648				0.004527			0.010027				0.311049		W4-17_ethanol.xyz	0.000910774	0.000514002	W4-17_ethanol.xyz	0.00563744	0.00253797
W4-17_glyoxal.xyz							W4-17_glyoxal.xyz	0.047882	0.047246	0.10052	0.13677	0.210042	0.257288		W4-17_glyoxal.xyz	0.047356	0.047042	0.099215	0.136382	0.209886	0.256928	W4-17_glyoxal.xyz	0.037479	0.040022	0.07694	0.119974	0.198873	0.238895				0.00702			0.011013				0.389286		W4-17_glyoxal.xyz	0.00316666	0.0054289	W4-17_glyoxal.xyz	0.0122506	0.0180846
W4-17_t-hcoh.xyz							W4-17_t-hcoh.xyz	0.03764	0.04733	0.074875	0.138964	0.214317	0.261648		W4-17_t-hcoh.xyz	0.036427	0.046683	0.07201	0.1376	0.213564	0.260247	W4-17_t-hcoh.xyz	0.031023	0.040536	0.059125	0.122791	0.20267	0.243206				0.006147			0.010894				0.360718		W4-17_t-hcoh.xyz	0.00240644	0.00349724	W4-17_t-hcoh.xyz	0.0109675	0.0154608
W4-17_c-hcoh.xyz							W4-17_c-hcoh.xyz	0.038713	0.047926	0.076815	0.140215	0.214808	0.262735		W4-17_c-hcoh.xyz	0.037493	0.047277	0.07395	0.138839	0.213909	0.261186	W4-17_c-hcoh.xyz	0.031925	0.040999	0.0607	0.123817	0.203166	0.244165				0.006278			0.010743				0.368838		W4-17_c-hcoh.xyz	0.00240725	0.0035113	W4-17_c-hcoh.xyz	0.0109134	0.0154012
W4-17_hcnh.xyz							W4-17_hcnh.xyz	0	NaN	0	NaN	NaN	NaN		W4-17_hcnh.xyz	0	NaN	0	NaN	NaN	NaN	W4-17_hcnh.xyz	0	NaN	0	NaN	NaN	NaN													W4-17_hcnh.xyz	0.00264694	0.00457093	W4-17_hcnh.xyz	0.0100409	0.0142677
W4-17_hocn.xyz							W4-17_hocn.xyz	0.041064	0.048571	0.07901	0.139714	0.210586	0.259157		W4-17_hocn.xyz	0.041188	0.048604	0.079155	0.13983	0.210637	0.259241	W4-17_hocn.xyz	0.033747	0.041349	0.06401	0.122761	0.199074	0.240424				0.007255			0.011563				0.385535		W4-17_hocn.xyz	0.00178362	0.00160515	W4-17_hocn.xyz	0.00803712	0.00682488
W4-17_honc.xyz							W4-17_honc.xyz	0.039938	0.05092	0.07917	0.144892	0.213098	0.264018		W4-17_honc.xyz	0.039869	0.050769	0.07874	0.144641	0.213077	0.263846	W4-17_honc.xyz	0.032252	0.04303	0.06272	0.12681	0.201792	0.244823				0.007739			0.011285				0.406802		W4-17_honc.xyz	0.00300187	0.00351144	W4-17_honc.xyz	0.0110924	0.0115378
W4-17_hnco.xyz							W4-17_hnco.xyz	0.036288	0.047585	0.07467	0.137365	0.20959	0.257174		W4-17_hnco.xyz	0.035936	0.047372	0.073625	0.13703	0.209504	0.256876	W4-17_hnco.xyz	0.028578	0.039571	0.05675	0.119043	0.197505	0.237076				0.007801			0.011999				0.39399		W4-17_hnco.xyz	0.00342053	0.00398295	W4-17_hnco.xyz	0.0133265	0.0145186
W4-17_hcno-NONLINEAR.xyz							W4-17_hcno-NONLINEAR.xyz	0.045972	0.052872	0.09448	0.147104	0.212835	0.265707		W4-17_hcno-NONLINEAR.xyz	0.045985	0.052926	0.09429	0.147342	0.213014	0.265939	W4-17_hcno-NONLINEAR.xyz	0.035654	0.043522	0.071245	0.126706	0.200549	0.24407				0.009404			0.012465				0.430015		W4-17_hcno-NONLINEAR.xyz	0.00585332	0.00647194	W4-17_hcno-NONLINEAR.xyz	0.0168282	0.0163099
W4-17_c-n2h2.xyz							W4-17_c-n2h2.xyz	0.051311	0.052288	0.10432	0.148004	0.217299	0.269587		W4-17_c-n2h2.xyz	0.051387	0.052234	0.104125	0.147921	0.217316	0.26955	W4-17_c-n2h2.xyz	0.041699	0.044757	0.08312	0.130808	0.206348	0.251106				0.007477			0.010968				0.405367		W4-17_c-n2h2.xyz	0.000656615	0.000579215	W4-17_c-n2h2.xyz	0.00506897	0.00367836
W4-17_hnnn.xyz							W4-17_hnnn.xyz	0.0487	0.05469	0.101415	0.151018	0.215173	0.269864		W4-17_hnnn.xyz	0.048318	0.054696	0.100675	0.151204	0.215498	0.270194	W4-17_hnnn.xyz	0.036334	0.045165	0.075505	0.130534	0.204036	0.249201				0.009531			0.011462				0.454008		W4-17_hnnn.xyz	0.00371038	0.00389603	W4-17_hnnn.xyz	0.0119203	0.0103534
W4-17_hnc.xyz							W4-17_hnc.xyz	0.037165	0.055562	0.07227	0.157443	0.225273	0.280835		W4-17_hnc.xyz	0.036995	0.055276	0.071675	0.156905	0.225038	0.280314	W4-17_hnc.xyz	0.030278	0.046831	0.057875	0.137491	0.213446	0.260277				0.008445			0.011592				0.42147		W4-17_hnc.xyz	0.00320166	0.00307146	W4-17_hnc.xyz	0.0123502	0.0107602
W4-17_t-hono.xyz							W4-17_t-hono.xyz	0.0499	0.047367	0.099365	0.133529	0.200354	0.247721		W4-17_t-hono.xyz	0.048552	0.046928	0.097655	0.132819	0.200042	0.24697	W4-17_t-hono.xyz	0.037848	0.03963	0.07622	0.11641	0.189406	0.229036				0.007298			0.010636				0.406937		W4-17_t-hono.xyz	0.00323212	0.00544325	W4-17_t-hono.xyz	0.0123681	0.0184072
W4-17_c-hono.xyz							W4-17_c-hono.xyz	0.049869	0.046935	0.098805	0.132786	0.199929	0.246864		W4-17_c-hono.xyz	0.048668	0.046581	0.097285	0.132227	0.199745	0.246326	W4-17_c-hono.xyz	0.037682	0.039315	0.075385	0.115896	0.189677	0.228992				0.007266			0.010068				0.419176		W4-17_c-hono.xyz	0.00307691	0.00530774	W4-17_c-hono.xyz	0.0119633	0.0185306
W4-17_nh2cl.xyz							W4-17_nh2cl.xyz	0.038598	0.049064	0.07417	0.145863	0.220138	0.269202		W4-17_nh2cl.xyz	0.038428	0.048841	0.073645	0.145307	0.219736	0.268576	W4-17_nh2cl.xyz	0.032032	0.042652	0.060745	0.129953	0.208875	0.251527				0.006189			0.010861				0.362991		W4-17_nh2cl.xyz	0.000497185	0.000289129	W4-17_nh2cl.xyz	0.00382891	0.00195421
W4-17_t-hooo.xyz							W4-17_t-hooo.xyz	0	NaN	0	NaN	NaN	NaN		W4-17_t-hooo.xyz	0	NaN	0	NaN	NaN	NaN	W4-17_t-hooo.xyz	0	NaN	0	NaN	NaN	NaN													W4-17_t-hooo.xyz	0.0146606	0.0463414	W4-17_t-hooo.xyz	0.0807191	0.264623
W4-17_c-hooo.xyz							W4-17_c-hooo.xyz	0	NaN	0	NaN	NaN	NaN		W4-17_c-hooo.xyz	0	NaN	0	NaN	NaN	NaN	W4-17_c-hooo.xyz	0	NaN	0	NaN	NaN	NaN													W4-17_c-hooo.xyz	0.0020881	0.00501146	W4-17_c-hooo.xyz	0.00929556	0.0237902
W4-17_ch3f.xyz							W4-17_ch3f.xyz	0.024408	0.035149	0.044485	0.110608	0.195646	0.230795		W4-17_ch3f.xyz	0.02427	0.034961	0.04417	0.110117	0.195052	0.230014	W4-17_ch3f.xyz	0.021043	0.031443	0.038065	0.100787	0.187022	0.218466				0.003518			0.00803				0.304641		W4-17_ch3f.xyz	0.0011726	0.000883317	W4-17_ch3f.xyz	0.00736633	0.00486027
W4-17_ch2f2.xyz							W4-17_ch2f2.xyz	0.023362	0.03252	0.044555	0.102106	0.183036	0.215556		W4-17_ch2f2.xyz	0.023262	0.032369	0.044255	0.101734	0.182712	0.21508	W4-17_ch2f2.xyz	0.020147	0.02882	0.037885	0.092439	0.174697	0.203517				0.003549			0.008015				0.306901		W4-17_ch2f2.xyz	0.00137027	0.00125025	W4-17_ch2f2.xyz	0.00805598	0.00660587
W4-17_cf4.xyz							W4-17_cf4.xyz	0.022361	0.029959	0.044445	0.094023	0.171248	0.201208		W4-17_cf4.xyz	0.022304	0.029875	0.044245	0.093845	0.171072	0.200947	W4-17_cf4.xyz	0.019273	0.02639	0.037915	0.084821	0.163301	0.18969				0.003485			0.007771				0.309613		W4-17_cf4.xyz	0.00138485	0.00156462	W4-17_cf4.xyz	0.00776126	0.00814117
W4-17_sih3f.xyz							W4-17_sih3f.xyz	0.024223	0.036702	0.039905	0.116656	0.203794	0.240496		W4-17_sih3f.xyz	0.023852	0.036314	0.03934	0.115641	0.202999	0.239313	W4-17_sih3f.xyz	0.022113	0.032984	0.035695	0.106637	0.194749	0.227733				0.00333			0.00825				0.287565		W4-17_sih3f.xyz	0.00132826	0.0008012	W4-17_sih3f.xyz	0.00739682	0.00450427
W4-17_sif4.xyz							W4-17_sif4.xyz	0.018552	0.029256	0.037575	0.093145	0.172225	0.201481		W4-17_sif4.xyz	0.018408	0.029161	0.037365	0.092891	0.17178	0.200941	W4-17_sif4.xyz	0.015996	0.025847	0.031985	0.084001	0.163569	0.189415				0.003314			0.008211				0.287549		W4-17_sif4.xyz	0.00136955	0.00132481	W4-17_sif4.xyz	0.00777079	0.00714743
W4-17_c2h3f.xyz							W4-17_c2h3f.xyz	0.048206	0.042779	0.09137	0.127911	0.206492	0.249271		W4-17_c2h3f.xyz	0.047684	0.04254	0.09009	0.127395	0.206198	0.248738	W4-17_c2h3f.xyz	0.03863	0.036934	0.07169	0.113734	0.196476	0.23341				0.005606			0.009722				0.365736		W4-17_c2h3f.xyz	0.00140783	0.00156637	W4-17_c2h3f.xyz	0.00788012	0.00775818
W4-17_c2h5f.xyz							W4-17_c2h5f.xyz	0.027122	0.038264	0.048305	0.11972	0.206447	0.244711		W4-17_c2h5f.xyz	0.027027	0.038078	0.048025	0.119237	0.206154	0.244232	W4-17_c2h5f.xyz	0.023457	0.034018	0.041205	0.108504	0.196966	0.230984				0.00406			0.009188				0.306461		W4-17_c2h5f.xyz	0.00113494	0.000810635	W4-17_c2h5f.xyz	0.00708322	0.00481397
W4-17_fccf.xyz							W4-17_fccf.xyz	0.040209	0.040429	0.074925	0.119321	0.191953	0.232382		W4-17_fccf.xyz	0.040131	0.040348	0.07468	0.119167	0.191825	0.232173	W4-17_fccf.xyz	0.032732	0.034579	0.05992	0.105378	0.182074	0.216653				0.005769			0.009751				0.371714		W4-17_fccf.xyz	0.00169958	0.00180591	W4-17_fccf.xyz	0.00874983	0.0089195
W4-17_hccf.xyz							W4-17_hccf.xyz	0.041831	0.046004	0.07732	0.133828	0.205773	0.251776		W4-17_hccf.xyz	0.041813	0.04595	0.07719	0.133715	0.205661	0.251611	W4-17_hccf.xyz	0.034263	0.039266	0.06239	0.11786	0.195127	0.234393				0.006684			0.010534				0.388198		W4-17_hccf.xyz	0.00153422	0.00129519	W4-17_hccf.xyz	0.00830921	0.00633962
W4-17_hcof.xyz							W4-17_hcof.xyz	0.037944	0.038711	0.0762	0.115696	0.191074	0.229785		W4-17_hcof.xyz	0.0377	0.038514	0.07542	0.115298	0.190804	0.229318	W4-17_hcof.xyz	0.030639	0.033211	0.06019	0.102454	0.181262	0.214472				0.005303			0.009542				0.357225		W4-17_hcof.xyz	0.00256009	0.00283598	W4-17_hcof.xyz	0.0112381	0.0126393
W4-17_f2co.xyz							W4-17_f2co.xyz	0.034249	0.034935	0.07048	0.105856	0.180968	0.215903		W4-17_f2co.xyz	0.034068	0.034813	0.069805	0.105624	0.180824	0.215637	W4-17_f2co.xyz	0.027754	0.030116	0.055575	0.094107	0.172111	0.202227				0.004697			0.008713				0.350261		W4-17_f2co.xyz	0.00214453	0.00295407	W4-17_f2co.xyz	0.00989848	0.0141125
W4-17_ch2-sing.xyz							W4-17_ch2-sing.xyz	0.053809	0.06471	0.099575	0.179555	0.243478	0.308188		W4-17_ch2-sing.xyz	0.049847	0.061731	0.09097	0.173688	0.241223	0.302953	W4-17_ch2-sing.xyz	0.041754	0.054206	0.07449	0.156933	0.230074	0.28428				0.007525			0.011149				0.402967		W4-17_ch2-sing.xyz	0.000324442	0.000170626	W4-17_ch2-sing.xyz	0.00404441	0.00209827
W4-17_propane.xyz							W4-17_propane.xyz	0.028968	0.044042	0.045615	0.137509	0.230599	0.274641		W4-17_propane.xyz	0.028931	0.043863	0.0455	0.137018	0.230308	0.27417	W4-17_propane.xyz	0.024959	0.039252	0.0392	0.124683	0.219691	0.258944				0.004611			0.010617				0.302797		W4-17_propane.xyz	0.000428749	0.000245779	W4-17_propane.xyz	0.00464221	0.00288056
W4-17_propene.xyz							W4-17_propene.xyz	0.049233	0.048993	0.0915	0.147217	0.232735	0.281728		W4-17_propene.xyz	0.04883	0.048788	0.090525	0.14675	0.23256	0.281348	W4-17_propene.xyz	0.039475	0.042617	0.07204	0.131423	0.221167	0.263784				0.006171			0.011393				0.351344		W4-17_propene.xyz	0.000558774	0.000313047	W4-17_propene.xyz	0.00506626	0.0025435
W4-17_propyne.xyz							W4-17_propyne.xyz	0.043452	0.053003	0.079465	0.155272	0.234319	0.287322		W4-17_propyne.xyz	0.043512	0.052959	0.07949	0.155159	0.234188	0.287148	W4-17_propyne.xyz	0.035585	0.045616	0.064305	0.137383	0.221759	0.267375				0.007343			0.012429				0.371384		W4-17_propyne.xyz	0.000852814	0.000456722	W4-17_propyne.xyz	0.00626979	0.00323242
W4-17_allene.xyz							W4-17_allene.xyz	0.047527	0.055162	0.088945	0.159467	0.23623	0.291392		W4-17_allene.xyz	0.047185	0.054913	0.08805	0.159003	0.236047	0.29096	W4-17_allene.xyz	0.038244	0.046864	0.0702	0.140038	0.223831	0.270695				0.008049			0.012216				0.397187		W4-17_allene.xyz	0.000956703	0.00072017	W4-17_allene.xyz	0.00628029	0.0046629
W4-17_b2h6.xyz	0.029194	0.046607	0.046135	0.146795	0.245187	0.291794	W4-17_b2h6.xyz	0.02895	0.046328	0.04571	0.146058	0.244618	0.290945		W4-17_b2h6.xyz	0.028545	0.045771	0.04495	0.144627	0.243866	0.289637	W4-17_b2h6.xyz	0.025058	0.041487	0.03901	0.133126	0.233708	0.275195		0.000279		0.004284	0.000569		0.010158		0.329009		0.296635		W4-17_b2h6.xyz	0.000563237	0.000326723	W4-17_b2h6.xyz	0.00521797	0.00307248
W4-17_bhf2.xyz	0.020846	0.031251	0.039495	0.099266	0.181367	0.212618	W4-17_bhf2.xyz	0.020717	0.031019	0.039085	0.098685	0.180818	0.211837		W4-17_bhf2.xyz	0.020554	0.030844	0.03861	0.098226	0.180372	0.211216	W4-17_bhf2.xyz	0.018875	0.027446	0.033755	0.089177	0.17205	0.199497		0.000232		0.003398	0.000549		0.008322		0.297055		0.289932		W4-17_bhf2.xyz	0.00160993	0.00196707	W4-17_bhf2.xyz	0.00895655	0.0105066
W4-17_bf3.xyz	0	NaN	0	NaN	NaN	NaN	W4-17_bf3.xyz	0.018601	0.029238	0.03772	0.093115	0.173036	0.202275		W4-17_bf3.xyz	0.018355	0.02913	0.037395	0.09283	0.172711	0.201841	W4-17_bf3.xyz	0.016117	0.025813	0.031645	0.083969	0.164528	0.190341				0.003317			0.008183				0.288435		W4-17_bf3.xyz	0.00142136	0.0017547	W4-17_bf3.xyz	0.00810591	0.00969976
W4-17_c2h6.xyz	0	NaN	0	NaN	NaN	NaN	W4-17_c2h6.xyz	0.027612	0.043266	0.04327	0.135647	0.229208	0.272475		W4-17_c2h6.xyz	0.027527	0.043054	0.043105	0.135081	0.229012	0.272066	W4-17_c2h6.xyz	0.024004	0.038793	0.03749	0.123572	0.218596	0.25739				0.004261			0.010416				0.290318		W4-17_c2h6.xyz	0.000407277	0.000247224	W4-17_c2h6.xyz	0.00475591	0.00297025
W4-17_h2cn.xyz							W4-17_h2cn.xyz								W4-17_h2cn.xyz	0	NaN	0	NaN	NaN	NaN	W4-17_h2cn.xyz	0	NaN	0	NaN	NaN	NaN													W4-17_h2cn.xyz			W4-17_h2cn.xyz	0.00629559	0.00932264
W4-17_nccn.xyz	0	NaN	0	NaN	NaN	NaN	W4-17_nccn.xyz	0.049829	0.060858	0.10228	0.166066	0.226589	0.287448		W4-17_nccn.xyz	0.04995	0.061047	0.10243	0.166498	0.226617	0.287664	W4-17_nccn.xyz	0.039558	0.050625	0.0796	0.143519	0.213564	0.264189				0.010422			0.013053				0.443962		W4-17_nccn.xyz	0.00213501	0.00239731	W4-17_nccn.xyz	0.00933512	0.00717998
W4-17_ch2nh2.xyz							W4-17_ch2nh2.xyz								W4-17_ch2nh2.xyz	0	NaN	0	NaN	NaN	NaN	W4-17_ch2nh2.xyz	0	NaN	0	NaN	NaN	NaN													W4-17_ch2nh2.xyz			W4-17_ch2nh2.xyz	0.0046898	0.00790107
W4-17_ch3nh.xyz							W4-17_ch3nh.xyz								W4-17_ch3nh.xyz	0	NaN	0	NaN	NaN	NaN	W4-17_ch3nh.xyz	0	NaN	0	NaN	NaN	NaN													W4-17_ch3nh.xyz			W4-17_ch3nh.xyz	0.00434016	0.00670217
W4-17_ch3nh2.xyz	0	NaN	0	NaN	NaN	NaN	W4-17_ch3nh2.xyz	0.027244	0.042505	0.04528	0.132146	0.2218	0.264305		W4-17_ch3nh2.xyz	0.027216	0.042359	0.045175	0.131755	0.221766	0.264125	W4-17_ch3nh2.xyz	0.023614	0.037928	0.039085	0.119932	0.211251	0.249179				0.004431			0.010515				0.296467		W4-17_ch3nh2.xyz	0.000529504	0.000389284	W4-17_ch3nh2.xyz	0.00439131	0.00209339
W4-17_cf2.xyz	0.040007	0.03766	0.08017	0.111685	0.183337	0.220997	W4-17_cf2.xyz	0.039021	0.037095	0.07786	0.110485	0.18269	0.219786		W4-17_cf2.xyz	0.038101	0.036686	0.07554	0.109651	0.182195	0.218881	W4-17_cf2.xyz	0.032298	0.031712	0.061655	0.09772	0.173405	0.205117		0.000565		0.004974	0.000647		0.00879		0.466172		0.361378		W4-17_cf2.xyz	0.00249008	0.00397611	W4-17_cf2.xyz	0.0118833	0.0186685
W4-17_n2h.xyz							W4-17_n2h.xyz								W4-17_n2h.xyz	0	NaN	0	NaN	NaN	NaN	W4-17_n2h.xyz	0	NaN	0	NaN	NaN	NaN													W4-17_n2h.xyz			W4-17_n2h.xyz	0.00734053	0.00881163
W4-17_t-n2h2.xyz	0.052633	0.05279	0.10708	0.149033	0.21755	0.27034	W4-17_t-n2h2.xyz	0.050932	0.051633	0.103105	0.14667	0.216544	0.268178		W4-17_t-n2h2.xyz	0.050964	0.051571	0.102835	0.146543	0.216369	0.26794	W4-17_t-n2h2.xyz	0.041393	0.044281	0.08218	0.129804	0.205767	0.250048		0.001157		0.00729	0.001006		0.010602		0.534905		0.407445		W4-17_t-n2h2.xyz	0.000627681	0.000604492	W4-17_t-n2h2.xyz	0.00508501	0.00386072
W4-17_n2h4.xyz	0	NaN	0	NaN	NaN	NaN	W4-17_n2h4.xyz	0.029335	0.042547	0.05202	0.13048	0.215247	0.257794		W4-17_n2h4.xyz	0.029363	0.04246	0.05198	0.130224	0.215111	0.257571	W4-17_n2h4.xyz	0.025286	0.037722	0.04454	0.117786	0.20419	0.241912				0.004738			0.010921				0.302574		W4-17_n2h4.xyz	0.000488666	0.000412348	W4-17_n2h4.xyz	0.00371201	0.00217846
W4-17_fo2.xyz							W4-17_fo2.xyz								W4-17_fo2.xyz	0	NaN	0	NaN	NaN	NaN	W4-17_fo2.xyz	0	NaN	0	NaN	NaN	NaN													W4-17_fo2.xyz			W4-17_fo2.xyz	0.00876703	0.0200075
W4-17_foof.xyz	0	NaN	0	NaN	NaN	NaN	W4-17_foof.xyz	0.069218	0.047447	0.14086	0.125779	0.181452	0.228899		W4-17_foof.xyz	0.066302	0.046609	0.13609	0.124645	0.181316	0.227925	W4-17_foof.xyz	0.049941	0.038278	0.10084	0.107932	0.172726	0.211004				0.008331			0.00859				0.492347		W4-17_foof.xyz	0.00207046	0.00192967	W4-17_foof.xyz	0.00873402	0.00714188
W4-17_alf3.xyz	0	NaN	0	NaN	NaN	NaN	W4-17_alf3.xyz	0.018105	0.029994	0.034835	0.095228	0.174783	0.204777		W4-17_alf3.xyz	0.018033	0.029865	0.03461	0.094876	0.174259	0.204124	W4-17_alf3.xyz	0.015739	0.026378	0.029555	0.085498	0.165729	0.192108				0.003487			0.00853				0.290172		W4-17_alf3.xyz	0.00177077	0.001697	W4-17_alf3.xyz	0.00951301	0.00878515
W4-17_si2h6.xyz	0	NaN	0	NaN	NaN	NaN	W4-17_si2h6.xyz	0.037184	0.053188	0.05648	0.164236	0.255508	0.308696		W4-17_si2h6.xyz	0.036362	0.052149	0.055085	0.161575	0.253685	0.305835	W4-17_si2h6.xyz	0.031589	0.047172	0.047755	0.148586	0.243637	0.29081				0.004977			0.010048				0.331248		W4-17_si2h6.xyz	0.000602455	0.000561689	W4-17_si2h6.xyz	0.00500373	0.00417681
W4-17_p4.xyz	0	NaN	0	NaN	NaN	NaN	W4-17_p4.xyz	0.05181	0.079365	0.093715	0.218487	0.265473	0.344838		W4-17_p4.xyz	0.052584	0.080079	0.09508	0.220065	0.266075	0.346153	W4-17_p4.xyz	0.040424	0.063974	0.071925	0.183575	0.248216	0.31219				0.016105			0.017859				0.474179		W4-17_p4.xyz	0.00173905	0.00124044	W4-17_p4.xyz	0.00661363	0.00455611
W4-17_so2.xyz	0.057112	0.052431	0.111555	0.14576	0.207156	0.259587	W4-17_so2.xyz	0.053587	0.050687	0.1045	0.142345	0.205794	0.256481		W4-17_so2.xyz	0.052802	0.050458	0.102925	0.141976	0.205617	0.256075	W4-17_so2.xyz	0.039135	0.041635	0.076065	0.122442	0.19435	0.235985		0.001744		0.008823	0.001362		0.011267		0.561494		0.439174		W4-17_so2.xyz	0.00453782	0.00733644	W4-17_so2.xyz	0.0151028	0.022039
W4-17_so3.xyz	0	NaN	0	NaN	NaN	NaN	W4-17_so3.xyz	0.045624	0.04553	0.08325	0.130954	0.19911	0.24464		W4-17_so3.xyz	0.044986	0.045386	0.0823	0.13076	0.199119	0.244506	W4-17_so3.xyz	0.033645	0.037804	0.06249	0.113385	0.188194	0.225997				0.007582			0.010925				0.409683		W4-17_so3.xyz	0.00343816	0.00593718	W4-17_so3.xyz	0.0128926	0.0203166
W4-17_ocs.xyz	0.045321	0.058281	0.09252	0.162473	0.224244	0.282525	W4-17_ocs.xyz	0.043412	0.056489	0.088005	0.15879	0.222669	0.279158		W4-17_ocs.xyz	0.042838	0.056164	0.08655	0.15828	0.222678	0.278842	W4-17_ocs.xyz	0.033412	0.046081	0.065205	0.135698	0.209451	0.255531		0.001792		0.010083	0.001575		0.013227		0.532225		0.432561		W4-17_ocs.xyz	0.00427191	0.0052113	W4-17_ocs.xyz	0.0153657	0.0180228
W4-17_cs2.xyz	0.054755	0.072694	0.11416	0.196877	0.247009	0.319703	W4-17_cs2.xyz	0.051859	0.069863	0.106995	0.191324	0.245161	0.315024		W4-17_cs2.xyz	0.051066	0.069514	0.104895	0.190903	0.24521	0.314724	W4-17_cs2.xyz	0.038326	0.05577	0.075855	0.160966	0.230603	0.286373		0.002831		0.013744	0.001848		0.014607		0.605044		0.48478		W4-17_cs2.xyz	0.0052538	0.00685705	W4-17_cs2.xyz	0.0161893	0.020183
W4-17_s2o.xyz	0	NaN	0	NaN	NaN	NaN	W4-17_s2o.xyz	0.066156	0.063282	0.138785	0.172732	0.225928	0.28921		W4-17_s2o.xyz	0.064601	0.062847	0.13526	0.17207	0.225835	0.288682	W4-17_s2o.xyz	0.045895	0.050772	0.095105	0.146104	0.212973	0.263744				0.012075			0.012862				0.48422		W4-17_s2o.xyz	0.00518596	0.00818672	W4-17_s2o.xyz	0.0153354	0.0219681
W4-17_s3.xyz	0.090739	0.079929	0.20017	0.21008	0.247636	0.327565	W4-17_s3.xyz	0.081445	0.075852	0.17824	0.202668	0.245747	0.321599		W4-17_s3.xyz	0.078165	0.075116	0.170195	0.201668	0.245655	0.320772	W4-17_s3.xyz	0.053769	0.059797	0.113625	0.169459	0.231347	0.291144		0.004077		0.015319	0.001889		0.014308		0.683372		0.517062		W4-17_s3.xyz	0.00418181	0.00628705	W4-17_s3.xyz	0.0116618	0.0145851
W4-17_s4-c2v.xyz	0	NaN	0	NaN	NaN	NaN	W4-17_s4-c2v.xyz	0.111965	0.080186	0.25128	0.208682	0.245483	0.325669		W4-17_s4-c2v.xyz	0.104065	0.079521	0.228875	0.20848	0.246427	0.325947	W4-17_s4-c2v.xyz	0.064342	0.061145	0.13563	0.17159	0.231979	0.293124				0.018376			0.014448				0.559834		W4-17_s4-c2v.xyz	0.00697074	0.0133837	W4-17_s4-c2v.xyz	0.0145608	0.0264592
W4-17_ccl2.xyz	0	NaN	0	NaN	NaN	NaN	W4-17_ccl2.xyz	0.048013	0.059759	0.09658	0.16991	0.230951	0.29071		W4-17_ccl2.xyz	0.046319	0.058893	0.09192	0.168233	0.23028	0.289173	W4-17_ccl2.xyz	0.037825	0.049712	0.07218	0.146892	0.218075	0.267787				0.009181			0.012205				0.4293		W4-17_ccl2.xyz	0.00334608	0.00590645	W4-17_ccl2.xyz	0.0122836	0.0215462
W4-17_alcl3.xyz	0	NaN	0	NaN	NaN	NaN	W4-17_alcl3.xyz	0.031177	0.05156	0.052285	0.155253	0.228386	0.279945		W4-17_alcl3.xyz	0.030957	0.051192	0.05175	0.154286	0.227623	0.278815	W4-17_alcl3.xyz	0.026507	0.044454	0.04365	0.137027	0.215256	0.25971				0.006738			0.012367				0.352683		W4-17_alcl3.xyz	0.00122355	0.00157982	W4-17_alcl3.xyz	0.00464438	0.00575154
W4-17_clcn.xyz	0.044895	0.058183	0.08789	0.16351	0.226061	0.284244	W4-17_clcn.xyz	0.043157	0.056683	0.08403	0.160442	0.224833	0.281516		W4-17_clcn.xyz	0.043298	0.056631	0.084155	0.160339	0.224707	0.281338	W4-17_clcn.xyz	0.035233	0.047919	0.06753	0.140156	0.212366	0.260286		0.0015		0.008712	0.001228		0.012341		0.549853		0.413813		W4-17_clcn.xyz	0.00187579	0.0016281	W4-17_clcn.xyz	0.00801164	0.00628516
W4-17_oclo.xyz							W4-17_oclo.xyz								W4-17_oclo.xyz	0	NaN	0	NaN	NaN	NaN	W4-17_oclo.xyz	0	NaN	0	NaN	NaN	NaN													W4-17_oclo.xyz			W4-17_oclo.xyz	0.0100775	0.0174368
W4-17_cloo.xyz							W4-17_cloo.xyz								W4-17_cloo.xyz	0	NaN	0	NaN	NaN	NaN	W4-17_cloo.xyz	0	NaN	0	NaN	NaN	NaN													W4-17_cloo.xyz			W4-17_cloo.xyz	0.0245259	0.0873561
W4-17_cl2o.xyz	0.044152	0.054157	0.092115	0.154347	0.216079	0.270236	W4-17_cl2o.xyz	0.042287	0.052963	0.08836	0.151862	0.215018	0.267981		W4-17_cl2o.xyz	0.042132	0.052684	0.087665	0.15123	0.214571	0.267256	W4-17_cl2o.xyz	0.034356	0.04501	0.07018	0.133401	0.203964	0.248973		0.001194		0.007674	0.001061		0.010607		0.52949		0.41978		W4-17_cl2o.xyz	0.00147562	0.00205722	W4-17_cl2o.xyz	0.00572463	0.0066464
W4-17_bn3pi.xyz							W4-17_bn3pi.xyz								W4-17_bn3pi.xyz	0	NaN	0	NaN	NaN	NaN	W4-17_bn3pi.xyz	0	NaN	0	NaN	NaN	NaN													W4-17_bn3pi.xyz			W4-17_bn3pi.xyz	0.0169241	0.0198778
W4-17_cf.xyz							W4-17_cf.xyz								W4-17_cf.xyz	0	NaN	0	NaN	NaN	NaN	W4-17_cf.xyz	0	NaN	0	NaN	NaN	NaN													W4-17_cf.xyz			W4-17_cf.xyz	0.0115401	0.0165506
W4-17_ch2c.xyz	0.047104	0.061859	0.08871	0.174532	0.242316	0.304174	W4-17_ch2c.xyz	0.045981	0.060786	0.08635	0.17222	0.241279	0.302065		W4-17_ch2c.xyz	0.045569	0.059985	0.085405	0.170483	0.240058	0.300043	W4-17_ch2c.xyz	0.037898	0.051788	0.070185	0.151347	0.228136	0.279924		0.001073		0.008197	0.001037		0.011922		0.508531		0.407426		W4-17_ch2c.xyz	0.00165287	0.00206379	W4-17_ch2c.xyz	0.00900079	0.0115108
W4-17_ch2ch.xyz							W4-17_ch2ch.xyz								W4-17_ch2ch.xyz	0	NaN	0	NaN	NaN	NaN	W4-17_ch2ch.xyz	0	NaN	0	NaN	NaN	NaN													W4-17_ch2ch.xyz			W4-17_ch2ch.xyz	0.0058541	0.00673034
W4-17_c2h4.xyz	0.051004	0.051725	0.09485	0.152541	0.234367	0.286092	W4-17_c2h4.xyz	0.049847	0.051002	0.09245	0.150901	0.233259	0.284261		W4-17_c2h4.xyz	0.049386	0.050743	0.091415	0.150345	0.233024	0.283767	W4-17_c2h4.xyz	0.040245	0.044189	0.07342	0.134423	0.221682	0.265871		0.000723		0.006554	0.001108		0.011342		0.394866		0.366227		W4-17_c2h4.xyz	0.00055812	0.000419974	W4-17_c2h4.xyz	0.00517817	0.00321504
W4-17_ch2nh.xyz	0.049462	0.050992	0.095145	0.148411	0.225267	0.276259	W4-17_ch2nh.xyz	0.048139	0.050134	0.09229	0.146566	0.2244	0.274534		W4-17_ch2nh.xyz	0.047927	0.049996	0.091755	0.146264	0.224381	0.274377	W4-17_ch2nh.xyz	0.039044	0.043295	0.07379	0.13023	0.213206	0.256501		0.000858		0.006701	0.000867		0.011175		0.497391		0.37486		W4-17_ch2nh.xyz	0.00122463	0.00158393	W4-17_ch2nh.xyz	0.00622196	0.00474508
W4-17_hco.xyz							W4-17_hco.xyz								W4-17_hco.xyz	0	NaN	0	NaN	NaN	NaN	W4-17_hco.xyz	0	NaN	0	NaN	NaN	NaN													W4-17_hco.xyz			W4-17_hco.xyz	0.0143841	0.0194131
W4-17_h2co.xyz	0.044628	0.046378	0.08707	0.135577	0.210988	0.257365	W4-17_h2co.xyz	0.043457	0.04562	0.08453	0.133946	0.210124	0.255744		W4-17_h2co.xyz	0.043193	0.045417	0.08392	0.133492	0.209871	0.255288	W4-17_h2co.xyz	0.035172	0.039312	0.06752	0.118958	0.199941	0.239253		0.000758		0.006105	0.000864		0.00993		0.467324		0.38073		W4-17_h2co.xyz	0.00275761	0.00390517	W4-17_h2co.xyz	0.0112842	0.0133347
W4-17_co2.xyz	0.035413	0.045229	0.07169	0.129957	0.199873	0.245103	W4-17_co2.xyz	0.034017	0.044135	0.068925	0.127683	0.198722	0.242857		W4-17_co2.xyz	0.033594	0.043983	0.068175	0.127455	0.198697	0.242681	W4-17_co2.xyz	0.025665	0.036793	0.052675	0.11096	0.188052	0.224845		0.001094		0.00719	0.001151		0.010645		0.487305		0.40314		W4-17_co2.xyz	0.0034418	0.00403415	W4-17_co2.xyz	0.0137014	0.0153528
W4-17_hno.xyz	0.054645	0.051789	0.11447	0.142815	0.205539	0.257328	W4-17_hno.xyz	0.051984	0.050337	0.10935	0.140016	0.204439	0.254777		W4-17_hno.xyz	0.05157	0.049964	0.10833	0.13939	0.204144	0.254108	W4-17_hno.xyz	0.041713	0.042503	0.08567	0.122906	0.194142	0.236645		0.001452		0.007461	0.0011		0.010002		0.568966		0.427246		W4-17_hno.xyz	0.002188	0.00325423	W4-17_hno.xyz	0.00907035	0.0106352
W4-17_no2.xyz							W4-17_no2.xyz								W4-17_no2.xyz	0	NaN	0	NaN	NaN	NaN	W4-17_no2.xyz	0	NaN	0	NaN	NaN	NaN													W4-17_no2.xyz			W4-17_no2.xyz	0.0140541	0.0239409
W4-17_n2o.xyz	0.049618	0.054078	0.10206	0.146634	0.206606	0.260684	W4-17_n2o.xyz	0.046419	0.051898	0.09544	0.142547	0.205152	0.257051		W4-17_n2o.xyz	0.046378	0.052039	0.09555	0.142948	0.205412	0.257451	W4-17_n2o.xyz	0.035038	0.042682	0.072365	0.122964	0.194245	0.236927		0.00218		0.009357	0.001454		0.011167		0.59989		0.455905		W4-17_n2o.xyz	0.00471634	0.00481341	W4-17_n2o.xyz	0.0147475	0.0126714
W4-17_o3.xyz	0.112822	0.062206	0.24636	0.153191	0.19455	0.256757	W4-17_o3.xyz	0.102006	0.058246	0.21918	0.146748	0.193225	0.251472		W4-17_o3.xyz	0.097931	0.057524	0.208015	0.146034	0.193559	0.251083	W4-17_o3.xyz	0.064485	0.044888	0.130485	0.122912	0.184951	0.229839		0.00396		0.012636	0.001325		0.008608		0.74929		0.594803		W4-17_o3.xyz	0.00357172	0.00510099	W4-17_o3.xyz	0.0113286	0.0118671		0.315284
W4-17_hoo.xyz							W4-17_hoo.xyz								W4-17_hoo.xyz	0	NaN	0	NaN	NaN	NaN	W4-17_hoo.xyz	0	NaN	0	NaN	NaN	NaN													W4-17_hoo.xyz			W4-17_hoo.xyz	0.00817758	0.0181083
W4-17_hooh.xyz	0.042041	0.041853	0.084475	0.122941	0.195945	0.237797	W4-17_hooh.xyz	0.04095	0.041161	0.082025	0.121464	0.195253	0.236415		W4-17_hooh.xyz	0.040964	0.041104	0.08188	0.121323	0.19506	0.236164	W4-17_hooh.xyz	0.034226	0.035973	0.06762	0.10887	0.185526	0.221499		0.000692		0.005131	0.000692		0.009534		0.5		0.349881		W4-17_hooh.xyz	0.000650896	0.000403177	W4-17_hooh.xyz	0.00426527	0.00202455		0.152603
W4-17_f2o.xyz	0.049045	0.040853	0.10108	0.114315	0.176831	0.217684	W4-17_f2o.xyz	0.047149	0.039872	0.09731	0.11241	0.176055	0.215927		W4-17_f2o.xyz	0.046468	0.039643	0.096425	0.112032	0.175853	0.215496	W4-17_f2o.xyz	0.037497	0.033956	0.07774	0.099549	0.16812	0.202076		0.000981		0.005687	0.000776		0.007733		0.558338		0.42377		W4-17_f2o.xyz	0.00200985	0.00293939	W4-17_f2o.xyz	0.00860577	0.0112288		0.233547
W4-17_hocl.xyz	0.041284	0.048153	0.08383	0.140915	0.209983	0.258136	W4-17_hocl.xyz	0.040199	0.047368	0.081335	0.139202	0.209191	0.256559		W4-17_hocl.xyz	0.040012	0.047141	0.08073	0.138656	0.208745	0.255886	W4-17_hocl.xyz	0.033128	0.040971	0.066035	0.123741	0.198494	0.239466		0.000785		0.00617	0.000792		0.010251		0.497781		0.375738		W4-17_hocl.xyz	0.00104978	0.0011267	W4-17_hocl.xyz	0.00473452	0.00441471		0.221728
W4-17_ssh.xyz							W4-17_ssh.xyz								W4-17_ssh.xyz	0	NaN	0	NaN	NaN	NaN	W4-17_ssh.xyz	0	NaN	0	NaN	NaN	NaN													W4-17_ssh.xyz			W4-17_ssh.xyz	0.00370462	0.0089489
W4-17_b2.xyz							W4-17_b2.xyz								W4-17_b2.xyz	0	NaN	0	NaN	NaN	NaN	W4-17_b2.xyz	0	NaN	0	NaN	NaN	NaN													W4-17_b2.xyz			W4-17_b2.xyz	0.011779	0.0110688
W4-17_bh.xyz	0.067269	0.091099	0.104915	0.240981	0.26726	0.358359	W4-17_bh.xyz	0.066983	0.090697	0.10441	0.240145	0.266973	0.357669		W4-17_bh.xyz	0.066191	0.08949	0.103125	0.237031	0.26416	0.35365	W4-17_bh.xyz	0.061826	0.083763	0.09581	0.224137	0.255762	0.339525		0.000402		0.005727	0.000287		0.008398		0.583454		0.405451		W4-17_bh.xyz	0.000256398	9.67768e-05	W4-17_bh.xyz	0.00412638	0.00187128		0.0621362
W4-17_bh3.xyz	0.022261	0.042881	0.032165	0.13821	0.23843	0.281311	W4-17_bh3.xyz	0.022204	0.042771	0.03208	0.137875	0.237903	0.280674		W4-17_bh3.xyz	0.021936	0.042222	0.03168	0.136375	0.236868	0.279089	W4-17_bh3.xyz	0.020636	0.039709	0.029735	0.129275	0.229539	0.269248		0.00011		0.002513	0.000527		0.007329		0.172684		0.255334		W4-17_bh3.xyz	0.000228633	0.000100273	W4-17_bh3.xyz	0.00336244	0.00136515		0.0679961
W4-17_bn.xyz	0.132834	0.131999	0.306475	0.286576	0.245142	0.377141	W4-17_bn.xyz	0.117216	0.120207	0.26248	0.26774	0.241812	0.362019		W4-17_bn.xyz	0.142327	0.133911	0.335335	0.28562	0.239112	0.373023	W4-17_bn.xyz	0.074267	0.085592	0.1561	0.20804	0.228716	0.314307		0.011792		0.048319	0.00333		0.010396		0.779791		0.822941		W4-17_bn.xyz	0.0296139	0.034078	W4-17_bn.xyz	0.0604415	0.0596676		0.48996
W4-17_bf.xyz	0.052726	0.046877	0.08498	0.134585	0.198979	0.245856	W4-17_bf.xyz	0.052002	0.046306	0.08364	0.133319	0.19786	0.244167		W4-17_bf.xyz	0.051695	0.04598	0.083005	0.132515	0.197132	0.243112	W4-17_bf.xyz	0.04691	0.040755	0.07382	0.120043	0.188352	0.229106		0.000571		0.005225	0.001119		0.00878		0.33787		0.373081		W4-17_bf.xyz	0.00235829	0.00199293	W4-17_bf.xyz	0.0111848	0.00929454		0.210847
W4-17_nh.xyz							W4-17_nh.xyz								W4-17_nh.xyz	0	NaN	0	NaN	NaN	NaN	W4-17_nh.xyz	0	NaN	0	NaN	NaN	NaN													W4-17_nh.xyz			W4-17_nh.xyz	0.00213674	0.00162586
W4-17_nh2.xyz							W4-17_nh2.xyz								W4-17_nh2.xyz	0	NaN	0	NaN	NaN	NaN	W4-17_nh2.xyz	0	NaN	0	NaN	NaN	NaN													W4-17_nh2.xyz			W4-17_nh2.xyz	0.00264677	0.00163202
W4-17_hcn.xyz	0.043775	0.058412	0.083845	0.162145	0.226009	0.284421	W4-17_hcn.xyz	0.04226	0.056833	0.080575	0.158991	0.224877	0.281711		W4-17_hcn.xyz	0.042392	0.056902	0.080755	0.159132	0.224846	0.281748	W4-17_hcn.xyz	0.035089	0.048434	0.06625	0.13967	0.212514	0.260948		0.001579		0.008468	0.001132		0.012332		0.582442		0.407115		W4-17_hcn.xyz	0.00168579	0.00129803	W4-17_hcn.xyz	0.00805847	0.00529279		0.209195
W4-17_hof.xyz	0.046766	0.039202	0.097295	0.113425	0.181937	0.221139	W4-17_hof.xyz	0.045533	0.038515	0.09442	0.112001	0.181077	0.219593		W4-17_hof.xyz	0.045465	0.038422	0.094045	0.111815	0.180993	0.219416	W4-17_hof.xyz	0.037401	0.033416	0.076255	0.100244	0.172873	0.206289		0.000687		0.005006	0.00086		0.00812		0.444085		0.38138		W4-17_hof.xyz	0.00121323	0.00146797	W4-17_hof.xyz	0.00646899	0.00604172		0.187546
W4-17_alh.xyz	0.062394	0.089751	0.09441	0.245916	0.284854	0.374605	W4-17_alh.xyz	0.062186	0.089434	0.09407	0.245195	0.284495	0.373928		W4-17_alh.xyz	0.061518	0.088156	0.093085	0.241793	0.281842	0.369998	W4-17_alh.xyz	0.058764	0.083791	0.08879	0.230924	0.27332	0.357111		0.000317		0.004365	0.000359		0.008522		0.468935		0.338713		W4-17_alh.xyz	0.000271765	0.000130204	W4-17_alh.xyz	0.00386087	0.00191995		0.0703896
W4-17_alh3.xyz	0.026077	0.049558	0.04097	0.156865	0.25396	0.303519	W4-17_alh3.xyz	0.026011	0.049428	0.04085	0.156499	0.253646	0.303074		W4-17_alh3.xyz	0.025547	0.048556	0.040065	0.154133	0.251774	0.300329	W4-17_alh3.xyz	0.024304	0.046204	0.038005	0.147588	0.244897	0.291101		0.00013		0.002352	0.000314		0.006877		0.292793		0.254849		W4-17_alh3.xyz	0.000226951	0.000141665	W4-17_alh3.xyz	0.00293817	0.00194499		0.0772422
W4-17_alf.xyz	0.055307	0.048153	0.085125	0.139426	0.203562	0.251716	W4-17_alf.xyz	0.054883	0.04773	0.08436	0.138453	0.203005	0.250735		W4-17_alf.xyz	0.054751	0.047458	0.084075	0.137684	0.201803	0.249262	W4-17_alf.xyz	0.051423	0.042794	0.078095	0.125873	0.191683	0.234477		0.000423		0.004664	0.000557		0.01012		0.431633		0.315476		W4-17_alf.xyz	0.0024713	0.00175106	W4-17_alf.xyz	0.0115394	0.00787194		0.214163
W4-17_alcl.xyz	0.057573	0.066372	0.08854	0.189901	0.247114	0.313486	W4-17_alcl.xyz	0.057002	0.065519	0.087495	0.187887	0.245902	0.311422		W4-17_alcl.xyz	0.056664	0.064973	0.08687	0.186457	0.244531	0.309504	W4-17_alcl.xyz	0.052335	0.057386	0.079345	0.167615	0.232195	0.289581		0.000853		0.007587	0.001212		0.012336		0.413075		0.380816		W4-17_alcl.xyz	0.00161673	0.00135444	W4-17_alcl.xyz	0.00602534	0.00450099		0.268321
W4-17_sih.xyz							W4-17_sih.xyz								W4-17_sih.xyz	0	NaN	0	NaN	NaN	NaN	W4-17_sih.xyz	0	NaN	0	NaN	NaN	NaN													W4-17_sih.xyz			W4-17_sih.xyz	0.00286581	0.00330271
W4-17_sih4.xyz	0.025997	0.048548	0.038875	0.152817	0.249247	0.297795	W4-17_sih4.xyz	0.025878	0.048338	0.038695	0.152268	0.248846	0.297184		W4-17_sih4.xyz	0.025367	0.04742	0.037935	0.149851	0.247072	0.294493	W4-17_sih4.xyz	0.02341	0.043914	0.03512	0.140403	0.238433	0.282347		0.00021		0.003506	0.000401		0.008639		0.343699		0.288678		W4-17_sih4.xyz	0.000402091	0.000184242	W4-17_sih4.xyz	0.00433786	0.00194953		0.0926933
W4-17_sio.xyz	0.045452	0.064593	0.088045	0.176375	0.230344	0.294938	W4-17_sio.xyz	0.044374	0.062307	0.08465	0.171763	0.228546	0.290853		W4-17_sio.xyz	0.044111	0.061717	0.08375	0.170535	0.227847	0.289564	W4-17_sio.xyz	0.038726	0.050737	0.06899	0.146053	0.214086	0.264823		0.002286		0.01098	0.001798		0.013761		0.559745		0.443798		W4-17_sio.xyz	0.00978927	0.00967548	W4-17_sio.xyz	0.0259235	0.0249193		0.377621
W4-17_sif.xyz							W4-17_sif.xyz								W4-17_sif.xyz	0	NaN	0	NaN	NaN	NaN	W4-17_sif.xyz	0	NaN	0	NaN	NaN	NaN													W4-17_sif.xyz			W4-17_sif.xyz	0.00794123	0.0110938
W4-17_cs.xyz	0.051864	0.077131	0.102135	0.205946	0.25009	0.327221	W4-17_cs.xyz	0.04982	0.074603	0.09761	0.200824	0.248315	0.322918		W4-17_cs.xyz	0.049332	0.074007	0.096225	0.199783	0.248059	0.322066	W4-17_cs.xyz	0.03857	0.060491	0.073905	0.170457	0.233625	0.294115		0.002528		0.013516	0.001775		0.014434		0.587497		0.483578		W4-17_cs.xyz	0.00649277	0.00661683	W4-17_cs.xyz	0.0211279	0.0205873		0.307308
W4-17_h2.xyz							W4-17_h2.xyz								W4-17_h2.xyz	0	NaN	0	NaN	NaN	NaN	W4-17_h2.xyz	0	NaN	0	NaN	NaN	NaN													W4-17_h2.xyz			W4-17_h2.xyz	9.00049e-11	4.90053e-11
W4-17_oh.xyz							W4-17_oh.xyz								W4-17_oh.xyz	0	NaN	0	NaN	NaN	NaN	W4-17_oh.xyz	0	NaN	0	NaN	NaN	NaN													W4-17_oh.xyz			W4-17_oh.xyz	0.00344171	0.0032814
W4-17_hf.xyz	0.018735	0.028157	0.03313	0.090266	0.169268	0.197424	W4-17_hf.xyz	0.018605	0.028006	0.032865	0.089857	0.168366	0.196372		W4-17_hf.xyz	0.018557	0.027957	0.03277	0.089761	0.16886	0.196817	W4-17_hf.xyz	0.016721	0.025347	0.02949	0.082509	0.160859	0.186206		0.000151		0.00261	0.000902		0.008001		0.1434		0.245971		W4-17_hf.xyz	0.000810378	0.000573446	W4-17_hf.xyz	0.00557572	0.00427523		0.14534
W4-17_h2o.xyz	0.021177	0.035948	0.036435	0.11213	0.194514	0.230462	W4-17_h2o.xyz	0.020985	0.035643	0.036055	0.111373	0.193742	0.229385		W4-17_h2o.xyz	0.020956	0.035577	0.036	0.111178	0.193767	0.229344	W4-17_h2o.xyz	0.018836	0.032008	0.03233	0.101482	0.184523	0.216531		0.000305		0.003569	0.000772		0.009244		0.283194		0.278545		W4-17_h2o.xyz	0.000697677	0.000587462	W4-17_h2o.xyz	0.00424582	0.00337892		0.164321
W4-17_ch.xyz							W4-17_ch.xyz								W4-17_ch.xyz	0	NaN	0	NaN	NaN	NaN	W4-17_ch.xyz	0	NaN	0	NaN	NaN	NaN													W4-17_ch.xyz			W4-17_ch.xyz	0.00256771	0.00178481
W4-17_ch2-trip.xyz							W4-17_ch2-trip.xyz								W4-17_ch2-trip.xyz	0	NaN	0	NaN	NaN	NaN	W4-17_ch2-trip.xyz	0	NaN	0	NaN	NaN	NaN													W4-17_ch2-trip.xyz			W4-17_ch2-trip.xyz	0.0022495	0.00151661
W4-17_ch3.xyz							W4-17_ch3.xyz								W4-17_ch3.xyz	0	NaN	0	NaN	NaN	NaN	W4-17_ch3.xyz	0	NaN	0	NaN	NaN	NaN													W4-17_ch3.xyz			W4-17_ch3.xyz	0.00299261	0.00209388
W4-17_ch4.xyz	0.023019	0.041904	0.03547	0.13242	0.226833	0.268737	W4-17_ch4.xyz	0.022895	0.041696	0.035275	0.131908	0.226549	0.268244		W4-17_ch4.xyz	0.022738	0.041408	0.03502	0.131116	0.225951	0.26736	W4-17_ch4.xyz	0.020674	0.037841	0.031835	0.121301	0.216689	0.25453		0.000208		0.003567	0.000284		0.009262		0.422764		0.278042		W4-17_ch4.xyz	0.000412097	0.000230534	W4-17_ch4.xyz	0.00514645	0.00283216		0.080074
W4-17_cch.xyz							W4-17_cch.xyz								W4-17_cch.xyz	0	NaN	0	NaN	NaN	NaN	W4-17_cch.xyz	0	NaN	0	NaN	NaN	NaN													W4-17_cch.xyz			W4-17_cch.xyz	0.00638941	0.00389779
W4-17_c2h2.xyz	0.045357	0.060022	0.083015	0.169337	0.237142	0.297163	W4-17_c2h2.xyz	0.04402	0.058656	0.080235	0.166464	0.235852	0.294508		W4-17_c2h2.xyz	0.044047	0.058646	0.080235	0.166422	0.235757	0.294403	W4-17_c2h2.xyz	0.036302	0.050018	0.06551	0.146221	0.223369	0.273387		0.001366		0.008628	0.00129		0.012388		0.514307		0.410544		W4-17_c2h2.xyz	0.000962896	0.000638084	W4-17_c2h2.xyz	0.00680683	0.00432562		0.14146
W4-17_nh3.xyz	0.023667	0.040808	0.038095	0.126878	0.213594	0.254402	W4-17_nh3.xyz	0.023434	0.040481	0.03771	0.1261	0.213112	0.253593		W4-17_nh3.xyz	0.023343	0.040338	0.037565	0.12569	0.212739	0.253077	W4-17_nh3.xyz	0.020731	0.036383	0.0335	0.115039	0.203851	0.240233		0.000327		0.003955	0.000482		0.008888		0.404203		0.30795		W4-17_nh3.xyz	0.000401589	0.000332295	W4-17_nh3.xyz	0.00379712	0.00162941		0.105761
W4-17_c2.xyz	0.1525	0.149777	0.37028	0.311111	0.243256	0.393033	W4-17_c2.xyz	0.148433	0.143019	0.35381	0.300535	0.241492	0.384511		W4-17_c2.xyz	0.150359	0.14646	0.364345	0.305215	0.241192	0.387652	W4-17_c2.xyz	0.108496	0.111892	0.24727	0.248322	0.232183	0.344074		0.006758		0.034568	0.001764		0.009009		0.793006		0.793263		W4-17_c2.xyz	0.00358891	0.00244368	W4-17_c2.xyz	0.0197434	0.0125828		0.181777
W4-17_n2.xyz	0.040991	0.055164	0.081745	0.151987	0.21388	0.269044	W4-17_n2.xyz	0.039503	0.053577	0.078445	0.148838	0.212528	0.266105		W4-17_n2.xyz	0.039695	0.053678	0.0787	0.149038	0.212489	0.266167	W4-17_n2.xyz	0.033282	0.045936	0.065335	0.131535	0.201683	0.247619		0.001587		0.007742	0.001352		0.010806		0.53998		0.417403		W4-17_n2.xyz	0.000955748	0.000776254	W4-17_n2.xyz	0.00685852	0.00507645		0.139352
W4-17_co.xyz	0.033882	0.05139	0.069095	0.144898	0.211298	0.262689	W4-17_co.xyz	0.033044	0.050355	0.06721	0.142723	0.210271	0.260627		W4-17_co.xyz	0.032788	0.050007	0.06647	0.142025	0.20972	0.259727	W4-17_co.xyz	0.026876	0.042448	0.05378	0.124802	0.198899	0.241347		0.001035		0.007559	0.001027		0.010821		0.50194		0.411262		W4-17_co.xyz	0.00407474	0.00394093	W4-17_co.xyz	0.0160649	0.0146953		0.253643
W4-17_cn.xyz							W4-17_cn.xyz								W4-17_cn.xyz	0	NaN	0	NaN	NaN	NaN	W4-17_cn.xyz	0	NaN	0	NaN	NaN	NaN													W4-17_cn.xyz			W4-17_cn.xyz	0.0139275	0.0151839
W4-17_no.xyz							W4-17_no.xyz								W4-17_no.xyz	0	NaN	0	NaN	NaN	NaN	W4-17_no.xyz	0	NaN	0	NaN	NaN	NaN													W4-17_no.xyz			W4-17_no.xyz	0.0120639	0.0177902
W4-17_o2.xyz							W4-17_o2.xyz								W4-17_o2.xyz	0	NaN	0	NaN	NaN	NaN	W4-17_o2.xyz	0	NaN	0	NaN	NaN	NaN													W4-17_o2.xyz			W4-17_o2.xyz	0.0043505	0.00478878
W4-17_of.xyz							W4-17_of.xyz								W4-17_of.xyz	0	NaN	0	NaN	NaN	NaN	W4-17_of.xyz	0	NaN	0	NaN	NaN	NaN													W4-17_of.xyz			W4-17_of.xyz	0.0118229	0.0270322
W4-17_f2.xyz	0.057766	0.038038	0.12234	0.106189	0.167896	0.205934	W4-17_f2.xyz	0.055902	0.037245	0.11835	0.104691	0.167378	0.204623		W4-17_f2.xyz	0.055616	0.037166	0.117975	0.104555	0.167271	0.204437	W4-17_f2.xyz	0.045384	0.032144	0.095025	0.09381	0.160755	0.1929		0.000793		0.005022	0.000518		0.006516		0.604882		0.435257		W4-17_f2.xyz	0.000509269	0.000495748	W4-17_f2.xyz	0.00388404	0.0034737		0.131118
W4-17_ph3.xyz	0.037981	0.057292	0.06101	0.170981	0.250872	0.308164	W4-17_ph3.xyz	0.03758	0.056788	0.06032	0.169746	0.250088	0.306876		W4-17_ph3.xyz	0.037013	0.055908	0.059315	0.167572	0.248873	0.304781	W4-17_ph3.xyz	0.032835	0.05012	0.05236	0.152948	0.238152	0.288272		0.000504		0.005788	0.000784		0.010721		0.391304		0.350597		W4-17_ph3.xyz	0.000656811	0.00051264	W4-17_ph3.xyz	0.00560084	0.00399808		0.11727
W4-17_hs.xyz							W4-17_hs.xyz								W4-17_hs.xyz	0	NaN	0	NaN	NaN	NaN	W4-17_hs.xyz	0	NaN	0	NaN	NaN	NaN													W4-17_hs.xyz			W4-17_hs.xyz	0.00193761	0.00231131
W4-17_h2s.xyz	0.033012	0.055691	0.05673	0.165571	0.240562	0.296253	W4-17_h2s.xyz	0.032639	0.055133	0.05603	0.164228	0.239748	0.294881		W4-17_h2s.xyz	0.032312	0.054546	0.055375	0.162755	0.238843	0.293389	W4-17_h2s.xyz	0.02839	0.048406	0.048515	0.14724	0.227761	0.276167		0.000558		0.00614	0.000814		0.011082		0.406706		0.356521		W4-17_h2s.xyz	0.000463504	0.000418826	W4-17_h2s.xyz	0.00411904	0.00347817		0.112527
W4-17_hcl.xyz	0.028347	0.04939	0.049465	0.148969	0.223077	0.272467	W4-17_hcl.xyz	0.028079	0.048955	0.04893	0.147913	0.222485	0.271439		W4-17_hcl.xyz	0.027862	0.048574	0.04851	0.146854	0.221477	0.270051	W4-17_hcl.xyz	0.024655	0.043236	0.04282	0.133084	0.211089	0.254325		0.000435		0.005338	0.000592		0.010388		0.423564		0.339438		W4-17_hcl.xyz	0.000255317	0.000163002	W4-17_hcl.xyz	0.00233336	0.00141212		0.10942
W4-17_so.xyz							W4-17_so.xyz								W4-17_so.xyz	0	NaN	0	NaN	NaN	NaN	W4-17_so.xyz	0	NaN	0	NaN	NaN	NaN													W4-17_so.xyz			W4-17_so.xyz	0.00875021	0.0162889
W4-17_clo.xyz							W4-17_clo.xyz								W4-17_clo.xyz	0	NaN	0	NaN	NaN	NaN	W4-17_clo.xyz	0	NaN	0	NaN	NaN	NaN													W4-17_clo.xyz			W4-17_clo.xyz	0.00522836	0.01361
W4-17_clf.xyz	0.039929	0.04374	0.081755	0.128251	0.195239	0.238979	W4-17_clf.xyz	0.038768	0.043079	0.07949	0.126824	0.194538	0.237617		W4-17_clf.xyz	0.038239	0.042765	0.07859	0.126121	0.194124	0.236889	W4-17_clf.xyz	0.031229	0.037214	0.064075	0.112883	0.185134	0.222347		0.000661		0.005551	0.000701		0.00899		0.485316		0.381748		W4-17_clf.xyz	0.00176748	0.00254677	W4-17_clf.xyz	0.00787989	0.00939912		0.224303
W4-17_p2.xyz	0.065972	0.094416	0.129635	0.245026	0.270307	0.364723	W4-17_p2.xyz	0.062255	0.09021	0.121315	0.236953	0.268079	0.358289		W4-17_p2.xyz	0.062268	0.090161	0.1211	0.236887	0.26787	0.358031	W4-17_p2.xyz	0.048152	0.072645	0.092265	0.199359	0.251274	0.323919		0.004206		0.017516	0.002228		0.016596		0.653715		0.513485		W4-17_p2.xyz	0.00219226	0.00207424	W4-17_p2.xyz	0.00807093	0.00705068		0.271624
W4-17_s2.xyz							W4-17_s2.xyz								W4-17_s2.xyz	0	NaN	0	NaN	NaN	NaN	W4-17_s2.xyz	0	NaN	0	NaN	NaN	NaN													W4-17_s2.xyz			W4-17_s2.xyz	0.00296263	0.00411642
W4-17_cl2.xyz	0.043221	0.055047	0.08617	0.160162	0.223824	0.278871	W4-17_cl2.xyz	0.042164	0.054189	0.08375	0.158258	0.22294	0.277129		W4-17_cl2.xyz	0.041863	0.053829	0.082875	0.157398	0.222323	0.276152	W4-17_cl2.xyz	0.034491	0.046631	0.0676	0.140044	0.211654	0.258285		0.000858		0.007198	0.000884		0.010669		0.492537		0.402866		W4-17_cl2.xyz	0.000503298	0.000560597	W4-17_cl2.xyz	0.00316759	0.00321148		0.15889
															W4-17_cl2_asym.xyz

## Sheet: Diagnostic Correlation pVDZ
1	0.96395	0.615024	0.669157	0.57559			0.427092	0.446035	0.41222	0.439407	0.390832	0.402019	0.654697	0.523093	0.558558	0.442927				0.614762		0.60753	0.487611			0.733787	0.48414			0.733815		0.187637
0.96395	1	0.737461	0.76747	0.686492			0.554713	0.565291	0.542588	0.570494	0.523993	0.539604	0.770607	0.645336	0.687949	0.550662				0.762352		0.750102	0.637008			0.851282	0.635579			0.850778		0.241077
0.615024	0.737461	1	0.947716	0.71414			0.923439	0.854395	0.886609	0.854516	0.863903	0.837383	0.947361	0.694812	0.883702	0.732946				0.881805		0.849391	0.87143			0.843968	0.881703			0.84619		0.103726
0.669157	0.76747	0.947716	1	0.650186			0.857916		0.845833		0.821043		0.982381	0.655887	0.833477	0.630979				0.82615		0.841086	0.766136			0.786655	0.773127			0.788669		0.0051285
0.57559	0.686492	0.71414	0.650186	1			0.484149		0.448654		0.470842		0.68796	0.938408	0.631846	0.49742				0.785382		0.828841	0.797471			0.880934	0.787002			0.860789		0.609768
0.427092	0.554713	0.923439	0.857916	0.484149			1		0.964601		0.920274		0.859744	0.490538	0.840374	0.768976				0.756036		0.696859	0.747656			0.652567	0.769571			0.664304		-0.174036
0.41222	0.542588	0.886609	0.845833	0.448654			0.964601		1		0.981136		0.857146	0.474553	0.829332	0.723843				0.787091		0.739713	0.757299			0.624549	0.777893			0.633963		-0.258728
0.390832	0.523993	0.863903	0.821043	0.470842			0.920274		0.981136		1		0.846594	0.513676	0.814593	0.690084				0.812098		0.781742	0.79679			0.625864	0.811262			0.629533		-0.204801
0.614762	0.762352	0.881805	0.82615	0.785382			0.756036		0.787091		0.812098		0.860301	0.819601	0.863736	0.741473		0.728027	-0.724478	1	0.468564	0.942987	0.92979	0.669155	0.849341	0.920657	0.936506			0.916847	0.869236	0.269407
0.487611	0.637008	0.87143	0.766136	0.797471			0.747656		0.757299		0.79679		0.799079	0.789562	0.765067	0.634449		0.601256	-0.769277	0.92979	0.578419	0.914355	1	0.669155	0.849341	0.864539	0.998072			0.852949	0.887632	0.390356
0.733787	0.851282	0.843968	0.786655	0.880934			0.652567		0.624549		0.625864		0.807111	0.876551	0.818896	0.698012		0.627444	-0.792148	0.920657	0.686278	0.888112	0.864539	0.669155	0.849341	1	0.870046			0.998525	0.904368	0.450957
																										Branko suggestion				Branko suggestion
																										insstead of ID/IND				insstead of ID/IND
																				0.17352
																																		CCSD(T)
							CCSD		CCSDT		CCSDTQ			from CCSDT calc.		from CCSDTQ																		matitoINDmax
%TAE[corr]	%TAE[(T)]	T1	D1	D2			DAD	maxDA	DAD	maxDA	DAD	maxDA	max{T1}	max|T2|	max|T3|	max|T4|		∆IND[T4]		∆IND[(Q)]		∆INDmax[(T)]	∆IND[(T)]			∆IND/∆IT	∆IND[(T)Λ]			∆INDΛ/∆ITΛ	CCSDT-CCSD	CCSDT-CCSDT-3			matitoINDbar
21.4867	0.896274	0.00575521	0.00987414	0.137716		W4-17_c2h6.xyz	0.00307267	0.00208838	0.000205691	0.00015771	2.36776e-05	1.62494e-05	0.00732104	0.0368303	0.00059851	1.89698e-05	W4-17_c2h6.xyz	0.000208	-7e-06	0.000215	0.001427	0.002245	0.002681			0.346831	0.002569			0.3459	0.002946	0.000511		0.024964	0.039231
22.5605	1.31745	0.00993816	0.0300639	0.196467		W4-17_c2h4.xyz	0.00388193	0.00308427	0.000358103	0.000393478	5.00081e-05	5.15261e-05	0.0241454	0.155727	0.00224429	0.000137063	W4-17_c2h4.xyz	0.000458	-4.7e-05	0.000505	0.002738	0.007117	0.004629			0.450117	0.004263			0.448218	0.005052	0.000887		0.047243	0.046897
25.5739	2.06746	0.0124291	0.0261164	0.18169		W4-17_c2h2.xyz	0.00576517	0.0042193	0.000683252	0.000554502	0.000114436	9.98581e-05	0.0180402	0.110059	0.00290071	0.00103075	W4-17_c2h2.xyz	0.000915	-0.000121	0.001036	0.003655	0.005902	0.006285			0.482904	0.005818			0.478415	0.006576	0.00094		0.041649	0.054361
87.3477	13.2994	0.0378011	0.085186	0.393699		W4-17_c2.xyz	0.0174722	0.0129329	0.00277265	0.00204601	0.000575594	0.000421803	0.0850797	0.390438	0.009189	0.00160187	W4-17_c2.xyz	0.00012	-0.003994	0.004114	0.029392	0.038989	0.030422			0.894686	0.023874			0.841552	0.028607	0.006941		0.155972	0.146257
25.5739	2.06746	0.0124291	0.0261164	0.18169		W4-17_c2h2.xyz	0.00576517	0.0042193	0.000683252	0.000554502	0.000114436	9.98581e-05	0.0180402	0.110059	0.00290071	0.00103075	W4-17_c2h2.xyz	0.000915	-0.000121	0.001036	0.003655	0.005902	0.006285			0.482904	0.005818			0.478415	0.006576	0.00094		0.041649	0.054361
30.164	2.79708	0.0131766	0.0255339	0.175926		W4-17_c2.xyz	0.00825899	0.00742661	0.00117081	0.00114469	0.000151647	0.000127246	0.023177	0.102616	0.00259256	0.000857205	W4-17_hccf.xyz	0.000671	-0.000114	0.000785	0.029392	0.005733	0.004543			0.468979	0.004291			0.463491	0.004788	0.000491		0.039392	0.041094
35.3942	3.57022	0.0130143	0.0324818	0.172505		W4-17_nh3.xyz	0.00887704	0.0101101	0.00130031	0.00154126	0.0001668	0.000149217	0.031675	0.0968341	0.00231106	0.000817661	W4-17_fccf.xyz	0.000568	-9.7e-05	0.000665	0.000852	0.005637	0.003738			0.460572	0.003578			0.456494	0.003967	0.000308		0.037898	0.03529
29.0686	3.0037	0.0115578	0.0255052	0.180429		W4-17_cn.xyz	0.00569036	0.00442421	0.000836698	0.000658598	0.000133135	0.000113528	0.0149704	0.0953659	0.00172735	0.000741285	W4-17_c2clh.xyz	0.000785	-0.000121	0.000906		0.006228	0.005275			0.489832	0.004885			0.485876	0.005487	0.000731		0.041567	0.048014
33.2155	4.10522	0.0110974	0.0247908	0.179414		W4-17_c2.xyz	0.00580121	0.00501319	0.000966533	0.000978364	0.00014537	0.0001331	0.0213539	0.0868421	0.00156016	0.000622889	W4-17_c2cl2.xyz	0.000736	-0.000122	0.000858	0.029392	0.00652	0.004817			0.494711	0.004474			0.490033	0.004977	0.000614		0.041544	0.04516
21.8186	1.00746	0.0061324	0.0111231	0.140314		W4-17_propane.xyz	0.00306701	0.00232685	0.000231714	0.000186553	2.4144e-05	1.65134e-05	0.00718441	0.0223303	0.000301226	7.01816e-06	W4-17_propane.xyz	0.00024	-1.4e-05	0.000254	0.001633	0.002618	0.00298			0.363193	0.002846			0.362918	0.003226	0.000533		0.026332	0.03999
22.4786	1.30177	0.00911366	0.0297548	0.193616		W4-17_propene.xyz	0.00371943	0.00257056	0.000361493	0.000341392	4.97264e-05	4.75359e-05	0.0202953	0.145726	0.00129344	5.96815e-05	W4-17_propene.xyz	0.000434	-4.4e-05	0.000478	0.00257	0.007334	0.004302			0.428102	0.003999			0.424117	0.004643	0.000767		0.046667	0.044851
23.8987	1.70115	0.0107139	0.0261653	0.17893		W4-17_propyne.xyz	0.00515789	0.00336698	0.000621496	0.00046065	0.000107183	8.1184e-05	0.0152934	0.0798307	0.00142215	0.000454862	W4-17_propyne.xyz	0.000682	-0.000104	0.000786	0.00309	0.006064	0.005239			0.453161	0.004885			0.449113	0.00549	0.00078		0.041028	0.048746
23.9703	1.75173	0.0118309	0.0283757	0.189276		W4-17_allene.xyz	0.00519754	0.00446602	0.000716984	0.00064885	0.000111717	9.41038e-05	0.016708	0.0745842	0.00138199	0.000168232	W4-17_allene.xyz	0.000623	-9e-05	0.000713	0.003788	0.006987	0.005888			0.479284	0.005392			0.474022	0.006374	0.001075		0.044918	0.050794
33.36	5.52	0.0232704	0.0527134	0.190906		W4-17_b2h6.xyz	0.0166666	0.0170307	0.00590609	0.00643232	0.000883901	0.000992339	0.0405513	0.131891	0.014378	0.00241518	zzzC3	0.003113	-0.000172	0.003285	0.001767	0.016539	0.015213			0.635862	0.013374			0.627269	0.016236	0.000516		0.056857	0.072894
37.6273	1.93078	0.00650467	0.0120827	0.141575		W4-17_n2h4.xyz	0.00244511	0.00171431	0.000193603	0.00012807	3.01116e-05	1.8728e-05	0.00771414	0.048806	0.000517422	2.88697e-05	W4-17_n2h4.xyz	0.000317	-3.1e-05	0.000348	0.001333	0.002472	0.002518			0.369696	0.002409			0.368687	0.002691	0.000404		0.02612	0.036533
47.4313	3.37417	0.011243	0.0315319	0.201409		W4-17_t-n2h2.xyz	0.00438993	0.0044658	0.000453925	0.000574785	9.06807e-05	9.08887e-05	0.0270719	0.170338	0.00253794	0.000280963	W4-17_t-n2h2.xyz	0.000755	-0.000103	0.000858	0.00314	0.007391	0.004892			0.497003	0.004484			0.489466	0.005107	0.000739		0.048839	0.046241
47.3288	4.163	0.0117842	0.0245868	0.171433		W4-17_n2.xyz	0.00630037	0.00543185	0.000685181	0.000645746	0.00015219	0.000133808	0.0182382	0.111807	0.00338911	0.00125944	W4-17_n2.xyz	0.001092	-0.000181	0.001273	0.003702	0.004709	0.005355			0.501686	0.005028			0.497231	0.005441	0.000613		0.037045	0.048207
27.2159	1.25909	0.00643085	0.0126816	0.136055		W4-17_ch3nh2.xyz	0.00308782	0.00202723	0.000297769	0.000201219	2.82197e-05	1.69152e-05	0.00607607	0.0349744	0.000517803	2.23954e-05	W4-17_ch3nh2.xyz	0.00025	-2.2e-05	0.000272	0.001337	0.002209	0.002556			0.358636	0.002455			0.357091	0.002773	0.000438		0.024356	0.037462
30.2319	1.93946	0.0116663	0.0336823	0.193594		W4-17_ch2nh.xyz	0.00556727	0.00509667	0.000949284	0.00131996	0.000110838	0.000143475	0.0202743	0.154782	0.00188271	0.000122964	W4-17_ch2nh.xyz	0.000548	-8.5e-05	0.000633	0.002817	0.006873	0.004576			0.45953	0.004252			0.45316	0.004881	0.000734		0.045985	0.045418
34.3726	2.95402	0.0137515	0.0272173	0.177812		W4-17_hcn.xyz	0.00756177	0.00440543	0.00134784	0.00119818	0.000192056	0.000135975	0.015377	0.110864	0.00267829	0.00102131	W4-17_hcn.xyz	0.001054	-0.000197	0.001251	0.003804	0.00553	0.006084			0.490408	0.005685			0.488528	0.00625	0.000735		0.040021	0.052114
26.3941	1.34138	0.00783993	0.017482	0.134084		W4-17_methanol.xyz	0.00441651	0.00256994	0.000524646	0.00037807	5.37676e-05	3.88441e-05	0.00841028	0.0277477	0.000795349	3.79346e-05	W4-17_methanol.xyz	0.000253	-2.5e-05	0.000278	0.001188	0.002113	0.002246	0.004036	0.006282	0.357529	0.002182			0.356769	0.002454	0.000346		0.023476	0.034348
31.423	2.51264	0.0169934	0.0567802	0.163862		W4-17_formic.xyz	0.0105592	0.015299	0.00202664	0.00290397	0.000258779	0.000353976	0.0515378	0.0981483	0.00289345	0.000262936	W4-17_formic.xyz	0.000485	-0.000116	0.000601	0.002734	0.006146	0.003661	0.004763	0.008424	0.434592	0.003589			0.4363	0.003988	0.000244		0.035284	0.036097
33.5325	3.56959	0.0190851	0.0500432	0.153596		W4-17_co2.xyz	0.0142668	0.017953	0.00305098	0.00394699	0.00038563	0.000509742	0.0463291	0.0820275	0.00689818	0.00110124	W4-17_co2.xyz	0.000739	-0.000189	0.000928	0.005054	0.006856	0.005129			0.475568	0.005048			0.48297	0.005471	-0.000138		0.033812	0.038575
64.6317	6.99334	0.020608	0.0504979	0.184213		W4-17_n2o.xyz	0.0155773	0.0152183	0.00447043	0.00498089	0.000685472	0.000756699	0.038441	0.112229	0.00649956	0.00158682	W4-17_n2o.xyz	0.001422	-0.000472	0.001894	0.006413	0.009957	0.007055			0.557311	0.006652			0.552813	0.007139	-0.000305		0.046721	0.046631
26.3941	1.34138	0.00783993	0.017482	0.134084		W4-17_methanol.xyz	0.00441651	0.00256994	0.000524646	0.00037807	5.37676e-05	3.88441e-05	0.00841028	0.0277477	0.000795349	3.79346e-05	W4-17_methanol.xyz	0.000253	-2.5e-05	0.000278	0.001188	0.002113	0.002246	0.004036	0.006282	0.357529	0.002182			0.356769	0.002454	0.000346		0.023476	0.034348
29.0533	2.12173	0.0161834	0.0466994	0.182497		W4-17_h2co.xyz	0.0114054	0.0147056	0.00220512	0.00329961	0.000283532	0.000437648	0.0332718	0.141846	0.00365403	0.000361663	W4-17_h2co.xyz	0.000482	-0.000109	0.000591	0.002672	0.006174	0.004054			0.458649	0.003975			0.459431	0.004417	0.000462		0.041471	0.040659
29.7943	3.08924	0.0194776	0.0416505	0.157818		W4-17_co.xyz	0.0174816	0.0177583	0.00363117	0.00381322	0.000483594	0.000515101	0.0315154	0.0859027	0.007712	0.00143481	W4-17_co.xyz	0.000677	-0.000118	0.000795	0.004545	0.004829	0.005285			0.495965	0.005402			0.50312	0.005854	0.000319		0.031313	0.044702
47.3288	4.163	0.0117842	0.0245868	0.171433		W4-17_n2.xyz	0.00630037	0.00543185	0.000685181	0.000645746	0.00015219	0.000133808	0.0182382	0.111807	0.00338911	0.00125944	W4-17_n2.xyz	0.001092	-0.000181	0.001273	0.003702	0.004709	0.005355	0.005319	0.010673	0.501686	0.005028			0.497231	0.005441	0.000613		0.037045	0.048207
29.7943	3.08924	0.0194776	0.0416505	0.157818		W4-17_co.xyz	0.0174816	0.0177583	0.00363117	0.00381322	0.000483594	0.000515101	0.0315154	0.0859027	0.007712	0.00143481	W4-17_co.xyz	0.000677	-0.000118	0.000795	0.004545	0.004829	0.005285	0.005371	0.010657	0.495965	0.005402			0.50312	0.005854	0.000319		0.031313	0.044702
39.0521	5.66413	0.0258193	0.0516174	0.180199		W4-17_cn.xyz	0.0230776	0.0233582	0.00642209	0.00682703	0.00104919	0.00113835	0.0391768	0.11444	0.00876349	0.00173632	W4-17_cs.xyz	0.001308	-0.00019	0.001498		0.008229	0.00952			0.584121	0.009288			0.593634	0.010501	0.000948		0.04303	0.063428
38.5923	4.35349	0.0305341	0.0657766	0.197853		W4-17_sio.xyz	0.0317267	0.0328126	0.00974874	0.0102271	0.00139685	0.00147355	0.0612889	0.0879414	0.0112335	0.00375209	W4-17_sio.xyz	0.001348	-0.000657	0.002005	0.007768	0.004101	0.008551			0.5397	0.008679			0.546881	0.009635	-0.001009		0.041137	0.056304
66.4454	8.32615	0.0168381	0.0318581	0.21176		W4-17_sif.xyz	0.00847392	0.00787104	0.00163766	0.00149323	0.000245764	0.00022075	0.030058	0.151298	0.00487489	0.002551	W4-17_p2.xyz			0.002794		0.010817	0.01212			0.628044	0.010644			0.620641		0.001998		0.057046	0.078619
21.3143	2.19962	0.01726	0.0351139	0.225518		W4-17_bf.xyz	0.0130354	0.0125217	0.00205174	0.00197813	0.000172608	0.00015768	0.0308056	0.118221	0.00305358	0.000606686	W4-17_bf.xyz	0.000437	-5.7e-05	0.000494	0.002471	0.003492	0.003304			0.437153	0.003167			0.425844	0.003758	0.000276		0.050285	0.04138
23.244	2.00073	0.0171665	0.0346096	0.240868	0	W4-17_alf.xyz	0.0130471	0.0112222	0.00205686	0.00179004	0.00016453	0.000123554	0.0304481	0.116727	0.00153915	0.000266124	W4-17_alf.xyz	0.000321	-8.3e-05	0.000404	0.001655	0.002619	0.002746	0.004116	0.006863	0.400175	0.002685			0.390773	0.003189	3.1e-05		0.054349	0.04217
19.2399	2.42746	0.0127257	0.0233254	0.241891	0	W4-17_alcl.xyz	0.00629362	0.00588807	0.0015623	0.00146561	8.54489e-05	7.30784e-05	0.0249041	0.10869	0.00174353	0.000304062	W4-17_alcl.xyz	0.000483	-3.3e-05	0.000516	0.001576	0.003084	0.003591	0.004653	0.008244	0.43559	0.003223			0.427284	0.004253	0.000775		0.055726	0.051925
66.4454	8.32615	0.0168381	0.0318581	0.21176		W4-17_p2.xyz	0.00847392	0.00787104	0.00163766	0.00149323	0.000245764	0.00022075	0.030058	0.151298	0.00487489	0.00128119	W4-17_p2.xyz	0.002551	-0.000243	0.002794	0.004413	0.010817	0.01212			0.628044	0.010644			0.620641	0.012735	0.001998		0.057046	0.078619
58.0497	7.54	0.0175955	0.0359047	0.180173		W4-17_p4.xyz	0.00546271	0.00422093	0.00114733	0.00099456	0.000183993	0.000165599	0.0314272	0.0545073	0.000796157	3.27274e-05	W4-17_p4.xyz	0.001734	-0.00035	0.002084	0.004566	0.008097	0.010238			0.559545	0.009198			0.555905	0.010192	0.001294		0.044279	0.066751
21.9987	1.06689	0.00638547	0.0122012	0.142282		W4-17_so3.xyz	0.00308025	0.00241917	0.000253124	0.000198767	0	0	0.00740241	0.0194583	0.000189144	0	W4-17_n-butane.xyz			0.000278	0.004925	0.002916	0.003144			0.367547	0.003			0.366748	0.003377	0.00054		0.027471	0.040393
23.1382	1.61916	0.0107234	0.0327629	0.211838		W4-17_ocs.xyz	0.00412512	0.00368912	0.000449158	0.000488768	0	0	0.027142	0.151519	0.00201767	0	W4-17_t-butadiene.xyz			0.000715	0.005815	0.011205	0.00571			0.477704	0.005194			0.469111	0.00622	0.001023		0.057253	0.048919
27.6821	2.14694	0.00824172	0.0178703	0.163139		W4-17_so2.xyz	0.00278987	0.00206886	0.000295551	0.000230265	0	0	0.0127588	0.0571581	0.000609831	0	W4-17_tetrahedrane.xyz			0.000719	0.005977	0.004938	0.005174			0.427074	0.004834			0.425042	0.005229	0.000665		0.03545	0.047235
132.477	14.7388	0.0143813	0.0404128	0.200097		W4-17_f2o.xyz	0.00793727	0.0115663	0.00148547	0.00231538	0.000269498	0.000390425	0.0310782	0.0834848	0.00371316	0.000725719	W4-17_f2o.xyz	0.000666	-0.000125	0.000791	0.002546	0.007014	0.003429			0.560569	0.003161			0.552912	0.003754	0.000425		0.04664	0.033677
132.363	17.1266	0.0250888	0.086816	0.238256		W4-17_foof.xyz	0.00732879	0.00622986	0.00141034	0.00134866	0.000251234	0.000260227	0.066821	0.106732	0.00793676	0.00115561	W4-17_foof.xyz	0.001476	-0.000452	0.001928	0.004964	0.014508	0.005994			0.661006	0.005131			0.643547	0.00699	0.001013		0.06852	0.041037
22.9363	1.28069	0.00664639	0.0136912	0.145775	0	W4-17_cyclobutane.xyz	0.00295751	0.00253744	0.000263131	0.000226084	0	0	0.0100931	0.0276682	0.000285706	0	W4-17_cyclobutane.xyz			0.000369	0.002082	0.00309	0.003648	0.005899	0.009548	0.38211	0.003462			0.382035	0.00385	0.000585		0.028267	0.042108
23.8375	1.60514	0.00894118	0.0281222	0.19337	0	W4-17_cyclobutene.xyz	0.00351177	0.0029716	0.000402096	0.000392568	0	0	0.020784	0.139686	0.0013335	0	W4-17_cyclobutene.xyz			0.000615	0.003008	0.007883	0.004883	0.00635	0.011233	0.434701	0.004532			0.431167	0.005122	0.000763		0.047441	0.046325
26.7286	2.26067	0.0115047	0.0366848	0.236631	0	W4-17_cyclobutadiene.xyz	0.00422489	0.00394398	0.000540792	0.000584397	0	0	0.0308227	0.186295	0.00188125	0	W4-17_cyclobutadiene.xyz			0.001327	0.005983	0.016903	0.008108	0.006832	0.01494	0.542704	0.007205			0.529624	0.009538	0.001903		0.071756	0.056784
23.7484	1.81549	0.0103407	0.0311705	0.20388	0	W4-17_cyclopentadiene.xyz	0.00405239	0.00400864	0.000509919	0.000491233	0	0	0.025159	0.123008	0.00177276	0	W4-17_cyclopentadiene.xyz			0.000817	0.003791	0.010736	0.005859	0.006705	0.012564	0.466332	0.005361			0.459186	0.006165	0.000891		0.054702	0.048588
23.2975	1.95975	0.00984498	0.0269981	0.186612	0	W4-17_benzene.xyz	0.00365123	0.00354508	0.000475718	0.00053928	0	0	0.023827	0.108122	0.00233995	0	W4-17_benzene.xyz			0.00085	0.004284	0.010509	0.006427	0.006983	0.01341	0.479269	0.005867			0.472383	0.006644	0.000887		0.051093	0.048878
20.8994	0.689491	0.00532523	0.0083803	0.131796			0.00334541	0.00194684	0.000199261	0.000122821	2.24648e-05	1.36165e-05	0.00455147	0.0352428	0.000820965	4.89516e-05	W4-17_ch4.xyz	0.000146	-4e-06	0.00015		0.001218	0.002113			0.327343	0.002049			0.325238	0.002402	0.000457		0.020664	0.037598
24.2012	1.26102	0.0089121	0.0229667	0.132134			0.00621302	0.00538826	0.000664191	0.000710919	7.96904e-05	8.55535e-05	0.0144761	0.0387513	0.00122921	0	W4-17_ch3f.xyz	0.00018	-1.7e-05	0.000197		0.001911	0.001817			0.362458	0.001819			0.363146	0.002038	0.000249		0.021578	0.029939
26.8866	1.83058	0.0106693	0.029521	0.13136			0.00740289	0.00661495	0.000873303	0.000903761	9.3459e-05	9.42287e-05	0.0181773	0.0295718	0.00098667	0	W4-17_ch2f2.xyz	0.000201	-2.4e-05	0.000225		0.001747	0.001754			0.372874	0.001788			0.375551	0.001953	0.000137		0.020564	0.02687
28.9582	2.33217	0.0111199	0.0309087	0.128605			0.00778455	0.00755215	0.000973733	0.00103648	0	0	0.0198984	0.0332509	0.000767218	0	W4-17_chf3.xyz			0.000236		0.001812	0.001732			0.379242	0.001778			0.381709	0.001904	6.8e-05		0.020056	0.025212
30.8671	2.77168	0.0106029	0.0309601	0.127652			0.00767523	0.00862263	0.000993597	0.0011855	0	0	0.0207052	0.0212631	0.000520689	0	W4-17_cf4.xyz			0.00024		0.00204	0.001696			0.383363	0.001745			0.3847	0.001836	2.6e-05		0.020588	0.024196
20.8994	0.689491	0.00532523	0.0083803	0.131796			0.00334541	0.00194684	0.000199261	0.000122821	2.24648e-05	1.36165e-05	0.00455147	0.0352428	0.000820965	4.89516e-05	W4-17_ch4.xyz			0.00015		0.001218	0.002113			0.327343	0.002049			0.325238	0.002402	0.000457		0.020664	0.037598
23.0475	1.33712	0.00716745	0.0204623	0.146605			0.00359122	0.00235704	0.000411593	0.000422032	0	0	0.0114184	0.0544299	0.000782391	0	W4-17_cclh3.xyz			0.000282		0.00284	0.002429			0.391143	0.002321			0.392061	0.002661	0.000446		0.028173	0.037258
26.2493	2.23421	0.00813263	0.0210299	0.148188			0.00458994	0.00418977	0.000699872	0.000859464	0	0	0.0125176	0.0491448	0.000796945	0	W4-17_ccl2h2.xyz			0.000359		0.00322	0.002733			0.426565	0.002606			0.426654	0.002948	0.000437		0.029302	0.037673
30.7636	3.42625	0.00888412	0.0214484	0.149602			0.00555224	0.00599513	0.000978213	0.00124465	0	0	0.0153397	0.044298	0.000775459	0	W4-17_ccl3h.xyz			0.000421		0.003518	0.003018			0.447244	0.002882			0.447655	0.003219	0.000422		0.030025	0.038276
37.0986	5.02321	0.00936558	0.0225634	0.152219			0.0064387	0.00766286	0.00126138	0.00164627	0	0	0.0193838	0.0428325	0.000690439	0	W4-17_ccl4.xyz			0.000471		0.003869	0.003294			0.464598	0.003147			0.464159	0.003472	0.000405		0.030939	0.03893
20.008	0.249369	0.0102055	0.0160927	0.141365			0.00317777	0.00214161	0.000229147	0.000151868	8.17394e-06	5.39451e-06	0.0133747	0.0395338	0.00133041	5.13141e-05	W4-17_sih4.xyz	0.000118	1.8e-05	0.0001		0.001232	0.002169			0.376236	0.002056			0.3758	0.002899	0.000839		0.022528	0.041871
21.0085	0.806915	0.0110018	0.023619	0.138427			0.00723292	0.00626032	0.000875776	0.000734738	8.27649e-05	5.64911e-05	0.0190766	0.0286909	0.000838928	0	W4-17_sih3f.xyz	0.000174	-1.2e-05	0.000186		0.001112	0.0017			0.358121	0.001721			0.356241	0.00207	0.000257		0.021038	0.030381
22.3667	1.75208	0.011277	0.031217	0.119774			0.00777953	0.00644753	0.000915042	0.000802489	0	0	0.0206648	0.0163728	0.000281326	0	W4-17_sif4.xyz			0.000252		0.002138	0.001465			0.358454	0.001537			0.360968	0.001609	-3.7e-05		0.019206	0.023205
21.4867	0.896274	0.00575521	0.00987414	0.137716			0.00307267	0.00208838	0.000205691	0.00015771	2.36776e-05	1.62494e-05	0.00732104	0.0368303	0.00059851	1.89698e-05	W4-17_c2h6.xyz	0.000208	-7e-06	0.000215		0.002245	0.002681			0.346831	0.002569			0.3459	0.002946	0.000511		0.024964	0.039231
31.0742	2.86278	0.0114058	0.0365987	0.13584			0.00870491	0.010826	0.00119774	0.00163118	0	0	0.0270375	0.0285046	0.000318547	0	W4-17_c2f6.xyz			0.000248		0.00278	0.00193			0.390926	0.001989			0.393316	0.002115	4.6e-05		0.024052	0.025376
36.5716	4.91891	0.00955088	0.0238567	0.152243			0.00694166	0.00857892	0.00141662	0.00191963	0	0	0.0221628	0.0286368	0.000356657	0	W4-17_c2cl6.xyz			0.000504		0.004239	0.003559			0.462989	0.003407			0.463033	0.003704	0.0004		0.031748	0.039615
16.3364	0.282032	0.00485544	0.00813949	0.136672			0.00215666	0.00120861	0.000115318	6.85261e-05	3.65909e-06	1.70041e-06	0.00518035	0.0475382	0.000910407	6.14342e-05	W4-17_bh3.xyz	7.9e-05	1.9e-05	6e-05		0.000782	0.001532			0.311699	0.00147			0.30837	0.00203	0.000586		0.020478	0.039426
19.4505	1.49206	0.0141294	0.0491155	0.131074			0.00973185	0.0143176	0.00122327	0.00184816	0.000107774	0.000151103	0.0434235	0.0319203	0.00138226	0.000123282	W4-17_bhf2.xyz	0.000187	-3.8e-05	0.000225		0.001087	0.001769			0.348297	0.001868			0.351128	0.002015	1e-05		0.018927	0.025866
20.1756	1.76422	0.0125007	0.0481285	0.114097			0.00865708	0.0138287	0.0010446	0.00171197	9.76593e-05	0.000152679	0.0421999	0.0278377	0.000963879	7.49862e-05	W4-17_bf3.xyz	0.000201	-3.5e-05	0.000236		0.002331	0.00161			0.347507	0.001693			0.350373	0.00178	-2.5e-05		0.018312	0.023833
53.7647	5.8706	0.0182221	0.0596334	0.179387	0	W4-17_so3.xyz	0.0117652	0.0195972	0.00264203	0.00472452	0.000371231	0.000707533	0.0611782	0.0813391	0.00299324	0.000318446	W4-17_so3.xyz	0.000922	-0.000226	0.001148	0.004925	0.010243	0.004939			0.5	0.004711			0.49647	0.005254	-1.7e-05		0.046536	0.037932
52.965	6.10749	0.0215851	0.0589272	0.200417	0	W4-17_so2.xyz	0.014749	0.0226857	0.0036754	0.00606419	0.000558641	0.000989631	0.0599766	0.137046	0.0067459	0.000588332	W4-17_so2.xyz	0.001112	-0.000367	0.001479	0.005977	0.012672	0.006044			0.549455	0.005669			0.544834	0.006506	6.6e-05		0.054923	0.042543
34.6635	4.33182	0.0201822	0.0519319	0.165147	0	W4-17_ocs.xyz	0.0158064	0.0196182	0.00384667	0.00479014	0.000547183	0.000702419	0.0448072	0.0853781	0.00692627	0.00181505	W4-17_ocs.xyz	0.001073	-0.000196	0.001269	0.005815	0.008935	0.006918			0.53322	0.006636			0.532499	0.007474	0.000124		0.039452	0.047283
37.0993	5.63992	0.0208207	0.0524661	0.180162	0	W4-17_cs2.xyz	0.0165809	0.0207184	0.00487551	0.00646604	0.000830172	0.00111486	0.0479517	0.10383	0.00909055	0.00167761	W4-17_cs2.xyz	0.001632	-0.000164	0.001796	0.007056	0.012044	0.009389			0.581434	0.008756			0.579369	0.01014	0.000539		0.047212	0.057144
59.0933	8.12533	0.023424	0.062512	0.222764	0	W4-17_s2o.xyz	0.0155029	0.0223123	0.0043678	0.00689859	0.00073354	0.00124252	0.0649759	0.184196	0.00679637	0.000868848	W4-17_s2o.xyz	0.001648	-0.000501	0.002149	0.006975	0.018071	0.008235			0.609368	0.007388			0.59914	0.009038	0.000585		0.06794	0.051723
62.7027	10.2282	0.0225886	0.0573717	0.248775	0	W4-17_s3.xyz	0.0106756	0.0120085	0.00342866	0.00500607	0.000602557	0.00102247	0.0643485	0.245701	0.00847261	0.00056538	W4-17_s3.xyz	0.002234	-0.000531	0.002765	0.007399	0.024552	0.010362			0.666624	0.008871			0.6497	0.011651	0.001685		0.083491	0.060788
68.3125	12.3092	0.0222798	0.0901105	0.28342	0	W4-17_s4-c2v.xyz	0.0143262	0.0282301	0.00643405	0.0134519	0.00147259	0.00291776	0.0929128	0.343416	0.0115384	0.00219339	W4-17_s4-c2v.xyz	0.003569	-0.001219	0.004788	0.010735	0.042142	0.013499			0.72767	0.011277			0.700914	0.015215	0.00146		0.114973	0.065664
131.211	17.7338	0.0273528	0.0782547	0.278159	0	W4-17_o3.xyz	0.0108382	0.0090454	0.00303947	0.00404447	0.0005684	0.00080504	0.0846485	0.303498	0.0128702	0.000721244	W4-17_o3.xyz	0.002298	-0.000951	0.003249	0.010105	0.033433	0.010603			0.762696	0.009016			0.73516	0.011521	0.001118		0.103606	0.052595
71.2409	8.96621	0.0214914	0.0645251	0.206685	0	W4-17_hoo.xyz	0.015807	0.0191593	0.00441329	0.00580029	0.00070831	0.00107368	0.0656315	0.168947	0.0130902	0.00331204	W4-17_clno.xyz	0.00153	-0.000369	0.001899		0.013302	0.006458			0.590311	0.005936			0.582761	0.007751	0.000492		0.056404	0.046527
69.0595	7.77596	0.0213858	0.0604838	0.189893	0	W4-17_hooh.xyz	0.0157799	0.0215587	0.00370467	0.00582837	0.000563414	0.000891408	0.0528295	0.119209	0.0075255	0.00174069	W4-17_fno.xyz	0.001002	-0.000319	0.001321	0.001631	0.007626	0.004991			0.545822	0.004766			0.541591	0.005809	2.5e-05		0.044981	0.0389
47.7144	4.08274	0.00908546	0.0238802	0.174278	0	W4-17_hooh.xyz	0.00314767	0.00344027	0.000380644	0.000485133	4.95657e-05	6.25865e-05	0.0155412	0.0879805	0.00141618	6.43753e-05	W4-17_hocl.xyz	0.001002	-0.000319	0.000498	0.001631	0.004679	0.002654			0.460524	0.002472			0.455752	0.005809	0.000416		0.035636	0.035647
70.9458	7.5648	0.0246585	0.0941594	0.191818	0	W4-17_f2o.xyz	0.0106423	0.0162081	0.00260997	0.0041754	0.000376398	0.000629904	0.0854676	0.115561	0.00813754	0.000485021	W4-17_hoclo.xyz			0.001148	0.002546	0.009996	0.004397			0.527218	0.003996			0.521195	0.00248	0.000473		0.049278	0.038755
75.18	8.21581	0.0235602	0.08036	0.181399	0	W4-17_hocl.xyz	0.0123924	0.0137082	0.00311378	0.00395411	0	0	0.0536714	0.0696839	0.00219161	0	W4-17_hoclo2.xyz			0.001139	0.001134	0.009495	0.004534			0.504787	0.004284			0.50264	0.001904	0.000125		0.04631	0.037505
75.9182	7.92559	0.0182691	0.0640133	0.164535	0	W4-17_ssh.xyz	0.00997776	0.00933807	0.00215165	0.0020515	0	0	0.0395996	0.0379878	0.000797151	0	W4-17_hclo4.xyz			0.000828		0.007257	0.004006			0.474926	0.003862			0.473574	0.003689	7.7e-05		0.038589	0.035031
45.3376	4.29298	0.00984811	0.0276566	0.15384	0	W4-17_ssh.xyz	0.00686658	0.00937929	0.000954278	0.00150272	0	0	0.021026	0.0328373	0.000657706	0	W4-17_sf6.xyz			0.000298		0.004261	0.001764			0.412342	0.001769			0.411587	0.003689	2.9e-05		0.030976	0.024147
119.532	14.8636	0.0143163	0.0493627	0.177061	0	W4-17_f2o.xyz	0.0103767	0.0148967	0.00216782	0.00321737	0	0	0.0455347	0.0744597	0.00167258	0.0008832	W4-17_clf5.xyz			0.000699	0.002546	0.00806	0.003299			0.519609	0.00313			0.512611	0.00248	0.000289		0.041621	0.029474
75.9334	9.13666	0.020812	0.0689162	0.207835			0.0178063	0.0310295	0.00497713	0.00915813			0.0639015	0.143806	0.00435176	0.00101269	W4-17_n2o4.xyz			0.001685		0.015522	0.007621			0.586682	0.007221			0.58042	0.008082	-0.000238		0.059538	0.044897
87.3477	13.2994	0.0378011	0.085186	0.393699	0	W4-17_c2.xyz	0.0174722	0.0129329	0.00277265	0.00204601	0.000575594	0.000421803	0.0850797	0.390438	0.009189	0.00160187	W4-17_c2.xyz	0.00012	-0.003994	0.004114	0.029392	0.038989	0.030422			0.894686	0.023874			0.841552	0.028607	0.006941		0.155972	0.146257
110.872	18.7548	0.0776619	0.21414	0.32898	0	W4-17_bn.xyz	0.0666967	0.0675382	0.0290868	0.0341308	0.00645364	0.00786326	0.222785	0.340802	0.0251662	0.0040236	W4-17_bn.xyz	0.002221	-0.00615	0.008371	0.060261	0.072956	0.048915			0.960474	0.039917			0.919323	0.033594	-0.002315		0.153204	0.137026
																	W4-17_b2h6.xyz	0.000183	1.1e-05	0.000172	0.001767	0.002506	0.002913			0.364034	0.002762			0.362372	0.003474	0.000769		0.026824	0.042614
																	W4-17_bhf2.xyz	0.000187	-3.8e-05	0.000225	0.001262	0.001087	0.001769			0.348297	0.001868			0.351128	0.002015	1e-05		0.018927	0.025866
																	W4-17_bf3.xyz	0.000201	-3.5e-05	0.000236	0.00117	0.002331	0.00161			0.347507	0.001693			0.350373	0.00178	-2.5e-05		0.018312	0.023833
																	W4-17_h2cn.xyz					0												0	NaN
																	W4-17_nccn.xyz	0.001466	-0.000322	0.001788	0.005075	0.008439	0.007814			0.530014	0.007154			0.522877	0.007912	0.000781		0.047864	0.056153
																	\					0												0	NaN
																	W4-17_ch3nh.xyz					0												0	NaN
																	W4-17_cf2.xyz	0.000397	-6.7e-05	0.000464	0.002355	0.004326	0.002954			0.452651	0.002918			0.448992	0.003419	0.000153		0.035779	0.031094
																	W4-17_alf3.xyz	0.000229	-4.5e-05	0.000274	0.000957	0.001983	0.001595			0.336356	0.001735			0.342142	0.001813	-0.000147		0.016928	0.023789
																	W4-17_si2h6.xyz	0.000248	3.1e-05	0.000217	0.001464	0.002966	0.003134			0.40087	0.002933			0.400136	0.003983	0.001061		0.031116	0.045719
																	W4-17_alcl3.xyz			0.000349	0.00108	0.001901	0.002465			0.393707	0.002354			0.393514	0.002786	0.000378		0.022924	0.035817
																	W4-17_clcn.xyz	0.00089	-0.000186	0.001076	0.003122	0.005986	0.005321			0.501839	0.004971			0.498446	0.005493	0.0006		0.040263	0.047147
																	W4-17_oclo.xyz					0												0	NaN
																	W4-17_ccl2.xyz	0.000733	-9.3e-05	0.000826	0.00307	0.005993	0.004864			0.517172	0.004498			0.512242	0.005764	0.000824		0.04242	0.045363
																	W4-17_cl2o.xyz	0.000631	-9.7e-05	0.000728	0.001733	0.006116	0.003568			0.52309	0.003264			0.518507	0.003835	0.000565		0.040305	0.03937
																	W4-17_bn3pi.xyz					0												0	NaN
																	W4-17_cf.xyz					0												0	NaN
																	W4-17_ch2c.xyz	0.000753	3e-06	0.00075	0.003892	0.005641	0.00584			0.484969	0.005345			0.480579	0.006792	0.001374		0.042465	0.055302
																	W4-17_ch2ch.xyz					0												0	NaN
																	W4-17_f2.xyz	0.00056	-8.3e-05	0.000643	0.001972	0.008096	0.002946			0.607673	0.002636			0.595437	0.003078	0.000431		0.056118	0.031446
																	W4-17_cl2.xyz	0.000405	-5e-06	0.00041	0.000654	0.004516	0.002534			0.492326	0.00234			0.487703	0.002793	0.000493		0.035052	0.037355
																	W4-17_clf.xyz	0.000378	-2.7e-05	0.000405	0.000979	0.004754	0.002288			0.495345	0.002167			0.493959	0.002509	0.000322		0.036464	0.031665
																	W4-17_hno.xyz	0.000971	-0.000138	0.001109	0.003495	0.008723	0.005031			0.535669	0.004673			0.530119	0.00551	0.000797		0.051552	0.044443
																	W4-17_no2.xyz					0												0	NaN
																	W4-17_hoo.xyz					0												0	NaN
																	W4-17_hooh.xyz	0.000495	-6.7e-05	0.000562	0.001631	0.004653	0.002696			0.441895	0.002525			0.435796	0.002839	0.000385		0.037935	0.034466
																	W4-17_hocl.xyz	0.000455	-4.3e-05	0.000498	0.001134	0.004679	0.002654			0.460524	0.002472			0.455752	0.002856	0.000416		0.035636	0.035647
																	W4-17_ssh.xyz					0												0	NaN
																	W4-17_b2.xyz					0												0	NaN
																	W4-17_bh.xyz	0.000438	0.000135	0.000303	0.002181	0.003067	0.003923			0.475515	0.003372			0.467684	0.005145	0.001833		0.065457	0.087074
																	W4-17_bh3.xyz	7.9e-05	1.9e-05	6e-05	0.00091	0.000782	0.001532			0.311699	0.00147			0.30837	0.00203	0.000586		0.020478	0.039426
																	W4-17_nh.xyz					0												0	NaN
																	W4-17_nh2.xyz					0												0	NaN
																	W4-17_hof.xyz	0.00049	-6e-05	0.00055	0.00182	0.00623	0.002755			0.502371	0.002588			0.498843	0.002899	0.000376		0.043861	0.032162
																	W4-17_alh.xyz	0.000254	7.6e-05	0.000178	0.001028	0.001948	0.002998			0.420123	0.002597			0.41652	0.004246	0.001583		0.060362	0.083621
																	W4-17_alh3.xyz	0.000108	3e-05	7.8e-05	0.001098	0.000879	0.001626			0.338609	0.001546			0.334415	0.002434	0.000827		0.022686	0.043068
																	W4-17_alf.xyz	0.000321	-8.3e-05	0.000404	0.001655	0.002619	0.002746			0.400175	0.002685			0.390773	0.003189	3.1e-05		0.054349	0.04217
																	W4-17_alcl.xyz	0.000483	-3.3e-05	0.000516	0.001576	0.003084	0.003591			0.43559	0.003223			0.427284	0.004253	0.000775		0.055726	0.051925
																	W4-17_sih.xyz					0												0	NaN
																	W4-17_sih4.xyz	0.000118	1.8e-05	0.0001	0.000987	0.001232	0.002169			0.376236	0.002056			0.3758	0.002899	0.000839		0.022528	0.041871
																	W4-17_sif.xyz					0												0	NaN
																	W4-17_cs.xyz	0.001308	-0.00019	0.001498	0.006674	0.008229	0.00952			0.584121	0.009288			0.593634	0.010501	0.000948		0.04303	0.063428
																	W4-17_h2.xyz					0												0	NaN
																	W4-17_oh.xyz					0												0	NaN
																	W4-17_hf.xyz	0.000173	-1.4e-05	0.000187	0.000262	0.000736	0.000714			0.346266	0.000733			0.348219	0.000772	5.7e-05		0.015928	0.021513
																	W4-17_h2o.xyz	0.000253	-2.4e-05	0.000277	0.000513	0.00105	0.001352			0.313253	0.001323			0.311734	0.001457	0.000177		0.018552	0.028809
																	W4-17_ch.xyz					0												0	NaN
																	W4-17_ch2-trip.xyz					0												0	NaN
																	W4-17_ch3.xyz					0												0	NaN
																	W4-17_ch4.xyz	0.000146	-4e-06	0.00015	0.001053	0.001218	0.002113			0.327343	0.002049			0.325238	0.002402	0.000457		0.020664	0.037598
																	W4-17_cch.xyz					0												0	NaN
																	W4-17_nh3.xyz	0.000231	-1.7e-05	0.000248	0.000852	0.001206	0.00191			0.33005	0.001846			0.329584	0.002086	0.000326		0.019773	0.034402
																	W4-17_cn.xyz					0												0	NaN
																	W4-17_no.xyz					0												0	NaN
																	W4-17_o2.xyz					0												0	NaN
																	W4-17_of.xyz					0												0	NaN
																	W4-17_ph3.xyz	0.000263	3e-05	0.000233	0.000814	0.00201	0.002972			0.427626	0.002793			0.424662	0.003613	0.000866		0.030362	0.046787
																	W4-17_hs.xyz					0												0	NaN
																	W4-17_h2s.xyz	0.00028	2.2e-05	0.000258	0.000468	0.0016	0.002335			0.417412	0.002212			0.416259	0.002713	0.000574		0.025433	0.041394
																	W4-17_hcl.xyz	0.000221	1.1e-05	0.00021	0.000214	0.001254	0.001395			0.388796	0.001329			0.389965	0.001567	0.000297		0.02187	0.033325
																	W4-17_so.xyz					0												0	NaN
																	W4-17_clo.xyz					0												0	NaN
																	W4-17_s2.xyz					0												0	NaN

## Sheet: Diagnostic Correlation pVTZ
0.911724	1	0.965754	0.609676	0.662126	0.595827			0.442695	0.47956	0.46174	0.496142	0.679806	0.565973	0.579963						0.608299									0.639177	0.521232	-0.00569216	0.701414			0.097444		%TAEcorr	0.617641	0.415247
0.967264	0.965754	1	0.734139	0.774163	0.697115			0.568327	0.603011	0.584937	0.610047	0.798006	0.675731	0.700145						0.75681									0.770357	0.66848	-0.0137085	0.822446			0.128183		%TAE[(T)	0.738151	0.5604
0.756805	0.609676	0.734139	1	0.955439	0.717385			0.902522	0.864081	0.942273	0.861812	0.945691	0.715399	0.907277						0.885923									0.845488	0.874868	0.0894257	0.855485			-0.0654238		T1	0.774116	0.731223
0.788146	0.662126	0.774163	0.955439	1	0.678875			0.883728		0.895781		0.984909	0.706037	0.870701						0.852375									0.859771	0.800178	0.0217573	0.804592			-0.14767		D1	0.747807	0.610881
0.765333	0.595827	0.697115	0.717385	0.678875	1			0.458008		0.510118		0.717632	0.94236	0.624648						0.805441									0.849854	0.813376	0.225997	0.87783			0.481137		D2	0.974483	0.843615
0.577797	0.46174	0.584937	0.942273	0.895781	0.510118			0.968723	0.930632	1	0.937168	0.874969	0.532579	0.881591						0.767635									0.705795	0.759492	#REF!	0.696693			-0.293934			0.579636	0.579617
0.573574	0.442695	0.568327	0.902522	0.883728	0.458008			1		0.968723		0.872515	0.492003	0.864015						0.776142									0.720707	0.740659	0.0998912	0.650107			-0.40919			0.5485	0.536633
0.577797	0.46174	0.584937	0.942273	0.895781	0.510118			0.968723		1		0.874969	0.532579	0.881591						0.767635									0.705795	0.759492	0.0524224	0.696693			-0.293934		DAD[CCSD]	0.579636	0.579617
0.859942	0.701414	0.822446	0.855485	0.804592	0.87783			0.650107		0.696693		0.83387	0.875298	0.818479			0.762518	0.763542		0.935605								0.827791	0.90627	0.921196	0.305175	1			0.325146		rI[(T)]	0.926591	0.887771
	0.617641	0.738151	0.774116	0.747807	0.974483			0.5485		0.579636		0.793235	0.952846	0.690585						0.895199									0.937702	0.897573		0.926591						1	0.89122
		0.770357	0.845488	0.859771	0.849854			0.720707		0.705795		0.902345	0.890775	0.791766															0.922996
																														Branko suggestion		insstead of ID/IND
																													0.00532085	0.00548707		0.380273
																													0.00151772	0.00330797		0.338684
								CCSDT		CCSD		from CCSDT calc.		from CCSDTQ															0.00190157	0.00108955		0.0207946							matitoINDbar
%TAE[(Q)]	%TAE[corr]	%TAE[(T)]	T1	D1	D2			DAD	maxDA	DAD	maxDA	max{T1}	max|T2|	max|T3|	max|T4|		∆IND[T4]			∆IND[(Q)]									∆INDmax[(T)]	∆IND[(T)]		∆IND/∆Itot			CCSDT-CCSDT-3			matitoINDmax
0.0309229	21.4867	0.896274	0.00575521	0.00987414	0.137716		W4-17_c2h6.xyz	0.000376393	0.00024093	0.0044386	0.00264794	0.00748806	0.0344679	0.000544976		W4-17_c2h6.xyz				0.000275	0.00035	0.44	0.000238	0.000567	0.295652	0.004216	0.009014	0.31867	0.003307	0.003978	0.008447	0.320161	0.311833	0.346831	0.000516		W4-17_c2h6.xyz	0.027178	0.042558
0.0755773	22.5605	1.31745	0.00993816	0.0300639	0.196467		W4-17_c2h4.xyz	0.000538333	0.000470868	0.00488629	0.00325858	0.0232809	0.138656	0.0016401		W4-17_c2h4.xyz				0.000668	0.000855	0.438608	0.000307	0.000314	0.494364	0.006487	0.010215	0.388397	0.008729	0.00618	0.009901	0.384304	0.399506	0.450117	0.000782		W4-17_c2h4.xyz	0.049139	0.050229
0.181084	25.5739	2.06746	0.0124291	0.0261164	0.18169		W4-17_c2h2.xyz	0.000928657	0.000680786	0.00654508	0.00438832	0.0180953	0.0943419	0.00226204		W4-17_c2h2.xyz				0.00129	0.001217	0.514559	7.6e-05	0.000185	0.291188	0.008257	0.011293	0.422353	0.007385	0.008181	0.011108	0.424128	0.427338	0.482904	0.000727		W4-17_c2h2.xyz	0.04377	0.058109
2.34912	87.3477	13.2994	0.0378011	0.085186	0.393699		W4-17_c2.xyz	0.0033898	0.00242813	0.0192018	0.0130074	0.0850745	0.371373	0.00782922		W4-17_c2.xyz	0.002275	0.001748	0.768352	0.006301	0.001417	0.816403	-0.003007	0.00048	1.18995	0.030648	0.00849	0.783075	0.041111	0.033655	0.00801	0.807752	0.776875	0.894686	0.005622		W4-17_c2.xyz	0.151156	0.146618
																																	0.0174282	0
0.181084	25.5739	2.06746	0.0124291	0.0261164	0.18169		W4-17_c2h2.xyz	0.000928657	0.000680786	0.00654508	0.00438832	0.0180953	0.0943419	0.00226204		W4-17_c2h2.xyz				0.00129	0.001217	0.514559	7.6e-05	0.000185	0.291188	0.008257	0.011293	0.422353	0.007385	0.008181	0.011108	0.424128	0.427338	0.482904	0.000727		W4-17_c2h2.xyz	0.04377	0.058109
0.234545	30.164	2.79708	0.0131766	0.0255339	0.175926		W4-17_c2.xyz	0.00146422	0.0013002	0.00821267	0.00671643	0.0214051	0.0889716	0.00196599		W4-17_hccf.xyz				0.000918	0.000746	0.551683	9.6e-05	0.000211	0.312704	0.006353	0.009303	0.405787	0.007207	0.006257	0.009092	0.407649	0.415517	0.468979	0.000363		W4-17_hccf.xyz	0.041512	0.045129
0.293798	35.3942	3.57022	0.0130143	0.0324818	0.172505		W4-17_nh3.xyz	0.00161684	0.00178565	0.0086816	0.00931752	0.0298648	0.0862494	0.00205867		W4-17_fccf.xyz				0.000743	0.000675	0.523977	0.000115	0.000164	0.412186	0.005469	0.008181	0.400659	0.007078	0.005354	0.008017	0.400419	0.408381	0.460572	0.000223		W4-17_fccf.xyz	0.039833	0.039394
0.288506	29.0686	3.0037	0.0115578	0.0255052	0.180429		W4-17_cn.xyz	0.00103804	0.000746831	0.0061122	0.00389487	0.0139813	0.0851712	0.00147918		W4-17_c2clh.xyz	0	0	0	0.001196	0.001026	0.538254	9.9e-05	0.000277	0.263298	0.007993	0.010487	0.432522	0.007937	0.007894	0.01021	0.436036	0.433218	0.489832	0.00074		W4-17_c2clh.xyz	0.044179	0.055726
0.420359	33.2155	4.10522	0.0110974	0.0247908	0.179414		W4-17_c2.xyz	0.0011378	0.00115277	0.00599714	0.00530332	0.0215198	0.0781332	0.00130088		W4-17_c2cl2.xyz	0	0	0	0.001164	0.000866	0.573399	9.1e-05	0.000241	0.274096	0.007849	0.01007	0.438027	0.008428	0.007758	0.009829	0.441121	0.43736	0.494711	0.000723		W4-17_c2cl2.xyz	0.044628	0.05463
																																	0.0174282	0
0.0391454	21.8186	1.00746	0.0061324	0.0111231	0.140314		W4-17_propane.xyz	0.00039496	0.000273945	0.00433528	0.00261009	0.00908996	0.0170469	0.000211378		W4-17_propane.xyz				0.000326	0.000561	0.367531	0.000202	0.000459	0.305598	0.004526	0.009422	0.324491	0.003747	0.004324	0.008963	0.325431	0.325722	0.363193	0.000515		W4-17_propane.xyz	0.028578	0.043364
0.0724386	22.4786	1.30177	0.00911366	0.0297548	0.193616		W4-17_propene.xyz	0.00053097	0.000384922	0.00476867	0.00266132	0.0195871	0.129395	0.000798075		W4-17_propene.xyz				0.000618	0.000754	0.450437	0.000244	0.000353	0.40871	0.006062	0.010028	0.376756	0.008952	0.005818	0.009675	0.375524	0.38082	0.428102	0.000685		W4-17_propene.xyz	0.048601	0.048266
0.130373	23.8987	1.70115	0.0107139	0.0261653	0.17893		W4-17_propyne.xyz	0.000823116	0.000549574	0.00600216	0.00352032	0.0153212	0.0579521	0.000839449		W4-17_propyne.xyz				0.000976	0.000846	0.535675	9.9e-05	0.000251	0.282857	0.007038	0.01054	0.400387	0.007548	0.006939	0.010289	0.402775	0.402091	0.453161	0.000635		W4-17_propyne.xyz	0.043198	0.052402
0.119503	23.9703	1.75173	0.0118309	0.0283757	0.189276		W4-17_allene.xyz	0.000924861	0.000765428	0.00600227	0.00479612	0.0153884	0.0638078	0.00106763		W4-17_allene.xyz				0.000943	0.000953	0.497363	0.000314	0.000313	0.500797	0.007932	0.010829	0.422792	0.008538	0.007618	0.010516	0.420095	0.424264	0.479284	0.000905		W4-17_allene.xyz	0.046906	0.054348
	33.36	5.52	0.0232704	0.0527134	0.190906		W4-17_b2h6.xyz	0.00615295	0.00589962	0.0163988	0.0142059	0.0430638	0.126092	0.00945218		zzzC3	0	0	0	0.004018	IDbar[CCSDT(Q)] - IDbar[CCSDT]	0	0	IDbar[CCSDT] - IDbar[CCSD(T)]	0	0	IDbar[CCSDT] - IDbar[CCSD]	0	0.01787	0.017254		0.57521	0.557175	0.635862	-8e-06		zzzC3	0.059555	0.07749
																																	0.0174282	0
0.10258	37.6273	1.93078	0.00650467	0.0120827	0.141575		W4-17_n2h4.xyz	0.000361618	0.000190421	0.0033391	0.00197692	0.00719068	0.0381566	0.000351592		W4-17_n2h4.xyz				0.000406	0.000458	0.469907	0.000106	0.000308	0.256039	0.00435	0.008498	0.338574	0.003746	0.004244	0.00819	0.341322	0.331242	0.369696	0.000419		W4-17_n2h4.xyz	0.028785	0.041392
0.299385	47.4313	3.37417	0.011243	0.0315319	0.201409		W4-17_t-n2h2.xyz	0.000617556	0.000668717	0.00493566	0.00413035	0.0257691	0.158312	0.00179944		W4-17_t-n2h2.xyz				0.001065	0.00077	0.580381	9.9e-05	0.000233	0.298193	0.006871	0.009032	0.432057	0.009113	0.006772	0.008799	0.434911	0.439305	0.497003	0.000682		W4-17_t-n2h2.xyz	0.050611	0.050654
0.505317	47.3288	4.163	0.0117842	0.0245868	0.171433		W4-17_n2.xyz	0.000933008	0.000807083	0.00677449	0.00529223	0.0178243	0.103236	0.00301436		W4-17_n2.xyz	0.001286	0.000884	0.687403	0.001494	0.000993	0.600724	-6.7e-05	5.9e-05	8.375	0.007174	0.008993	0.443743	0.006066	0.007241	0.008934	0.447666	0.443281	0.501686	0.000512		W4-17_n2.xyz	0.039264	0.052777
																																	0.0174282	0
0.0543794	27.2159	1.25909	0.00643085	0.0126816	0.136055		W4-17_ch3nh2.xyz	0.000451316	0.000213853	0.00409253	0.00204689	0.00498248	0.0212801	0.000345419		W4-17_ch3nh2.xyz				0.000333	0.000382	0.465734	0.000165	0.000581	0.22118	0.004213	0.008845	0.322637	0.003325	0.004048	0.008264	0.328785	0.321854	0.358636	0.000443		W4-17_ch3nh2.xyz	0.026739	0.041553
0.137125	30.2319	1.93946	0.0116663	0.0336823	0.193594		W4-17_ch2nh.xyz	0.00115621	0.00152842	0.00607079	0.00497122	0.0214581	0.138809	0.00171521		W4-17_ch2nh.xyz				0.000797	0.000812	0.495339	0.000183	0.000332	0.35534	0.006449	0.009585	0.402208	0.00848	0.006266	0.009253	0.403763	0.407497	0.45953	0.00065		W4-17_ch2nh.xyz	0.047698	0.049282
0.319206	34.3726	2.95402	0.0137515	0.0272173	0.177812		W4-17_hcn.xyz	0.00162406	0.00132021	0.00798214	0.00502044	0.0171449	0.0967862	0.00218044		W4-17_hcn.xyz				0.001496	0.001105	0.575163	-1.1e-05	0.000203	-0.0572917	0.007987	0.010237	0.438268	0.006965	0.007998	0.010034	0.443545	0.433707	0.490408	0.000575		W4-17_hcn.xyz	0.042091	0.056231
																																	0.0174282	0
0.0644154	26.3941	1.34138	0.00783993	0.017482	0.134084		W4-17_methanol.xyz	0.000784561	0.00038895	0.00532715	0.00247726	0.00802576	0.0238201	0.000400043		W4-17_methanol.xyz				0.000304	0.000413	0.423989	0.000163	0.000446	0.267652	0.003914	0.00834	0.319406	0.003231	0.003751	0.007894	0.322112	0.320914	0.357529	0.000352		W4-17_methanol.xyz	0.025836	0.038659
0.181927	31.423	2.51264	0.0169934	0.0567802	0.163862		W4-17_formic.xyz	0.00236792	0.00329979	0.0105132	0.0145269	0.048478	0.0879892	0.0023158		W4-17_formic.xyz				0.000676	0.000718	0.484935	0.00021	0.000281	0.427699	0.005539	0.008828	0.385536	0.006747	0.005329	0.008547	0.384044	0.386328	0.434592	0.0002		W4-17_formic.xyz	0.036209	0.04065
0.161191	29.0533	3.08924	0.0194776	0.0416505	0.157818		W4-17_h2co.xyz	0.00399891	0.00403464	0.0163761	0.0157983	0.0287046	0.0761393	0.00648283		W4-17_co.xyz				0.000968	0.000699	0.503198	0.000239	0.000485	0.33011	0.005915	0.008888	0.399581	0.005568	0.007099	0.008403	0.437481			0.000244		W4-17_co.xyz	0.032368	0.04922
0.311276	33.5325	3.56959	0.0190851	0.0500432	0.153596		W4-17_co2.xyz	0.00334933	0.00417939	0.0137855	0.0166075	0.043104	0.07621	0.00597038		W4-17_co2.xyz				0.001033	0.000954	0.519879	0.000198	0.000196	0.502538	0.006932	0.009248	0.42843	0.007736	0.006734	0.009052	0.426581	0.42111	0.475568	-0.000196		W4-17_co2.xyz	0.033794	0.042965
0.895892	64.6317	6.99334	0.020608	0.0504979	0.184213		W4-17_n2o.xyz	0.00466611	0.004904	0.0148991	0.0130619	0.037868	0.104798	0.00588783		W4-17_n2o.xyz				0.002089	0.001225	0.630356	-9.4e-05	-0.000167	0.360153	0.008757	0.009237	0.486662	0.011079	0.008851	0.009404	0.484853	0.490497	0.557311	-0.00037		W4-17_n2o.xyz	0.046631	0.051026
																																	0.0174282	0
0.0644154	26.3941	1.34138	0.00783993	0.017482	0.134084		W4-17_methanol.xyz	0.000784561	0.00038895	0.00532715	0.00247726	0.00802576	0.0238201	0.000400043		W4-17_methanol.xyz				0.000304	0.000413	0.423989	0.000163	0.000446	0.267652	0.003914	0.00834	0.319406	0.003231	0.003751	0.007894	0.322112	0.320914	0.357529	0.000352		W4-17_methanol.xyz	0.025836	0.038659
0.161191	29.0533	2.12173	0.0161834	0.0466994	0.182497		W4-17_h2co.xyz	0.00262809	0.00383807	0.0113164	0.0139603	0.0317549	0.126382	0.00350717		W4-17_h2co.xyz				0.000708	0.000699	0.503198	0.000239	0.000485	0.33011	0.005915	0.008888	0.399581	0.007654	0.005676	0.008403	0.403154	0.406749	0.458649	0.00038		W4-17_h2co.xyz	0.042989	0.04461
0.259646	29.7943	3.08924	0.0194776	0.0416505	0.157818		W4-17_co.xyz	0.00399891	0.00403464	0.0163761	0.0157983	0.0287046	0.0761393	0.00648283		W4-17_co.xyz	0.000838	0.000787	0.939141	0.000968	0.000862	0.528962	0.000387	0.000394	0.495519	0.007486	0.009522	0.440146	0.005568	0.007099	0.009128	0.437481	0.438424	0.495965	0.000244		W4-17_co.xyz	0.032368	0.04922
																																	0.0174282	0
0.505317	47.3288	4.163	0.0117842	0.0245868	0.171433		W4-17_n2.xyz	0.000933008	0.000807083	0.00677449	0.00529223	0.0178243	0.103236	0.00301436		W4-17_n2.xyz	0.001286	0.000884	0.687403	0.001494	0.000993	0.600724	-6.7e-05	5.9e-05	8.375	0.007174	0.008993	0.443743	0.006066	0.007241	0.008934	0.447666	0.443281	0.501686	0.000512		W4-17_n2.xyz	0.039264	0.052777
0.259646	29.7943	3.08924	0.0194776	0.0416505	0.157818		W4-17_co.xyz	0.00399891	0.00403464	0.0163761	0.0157983	0.0287046	0.0761393	0.00648283		W4-17_co.xyz	0.000838	0.000787	0.939141	0.000968	0.000862	0.528962	0.000387	0.000394	0.495519	0.007486	0.009522	0.440146	0.005568	0.007099	0.009128	0.437481	0.438424	0.495965	0.000244		W4-17_co.xyz	0.032368	0.04922
0.60414	39.0521	5.66413	0.0258193	0.0516174	0.180199		W4-17_cn.xyz	0.00650134	0.00672713	0.0212185	0.020938	0.0357855	0.108336	0.0071479		W4-17_cs.xyz	0.00202	0.001521	0.75297	0.002291	0.001657	0.580294	0.000694	0.000437	0.613616	0.013344	0.012009	0.526328	0.01021	0.01265	0.011572	0.522252	0.513255	0.584121	0.000965		W4-17_cs.xyz	0.048444	0.072497
0.56755	38.5923	4.35349	0.0305341	0.0657766	0.197853		W4-17_sio.xyz	0.00989693	0.0101965	0.0274405	0.0276627	0.0556161	0.0745938	0.00883717		W4-17_sio.xyz	0.001673	0.001386	0.828452	0.002281	0.001712	0.57125	0.000774	0.000826	0.48375	0.011231	0.012452	0.474222	0.00517	0.010457	0.011626	0.473532	0.475548	0.5397	-0.000897		W4-17_sio.xyz	0.043961	0.060926
0.148816	21.3143	2.19962	0.01726	0.0351139	0.225518		W4-17_bf.xyz	0.00229069	0.00206719	0.0114587	0.0102361	0.0263179	0.103688	0.00227222		W4-17_bf.xyz	0.000466	0.000573	1.22961	0.000527	0.00062	0.459459	0.000348	0.000528	0.39726	0.005157	0.008022	0.391304	0.004485	0.004809	0.007494	0.39088	0.388502	0.437153	0.000309		W4-17_bf.xyz	0.051859	0.045254
0.132217	23.244	2.00073	0.0171665	0.0346096	0.240868	0	W4-17_alf.xyz	0.00231792	0.00184511	0.0116796	0.00899219	0.0242214	0.113061	0.000992851		W4-17_alf.xyz				0.000387	0.000509	0.43192	0.000324	0.000851	0.275745	0.004476	0.008305	0.350207	0.003132	0.004152	0.007454	0.357746	0.357114	0.400175	0.000102		W4-17_alf.xyz	0.054751	0.046333
0.222956	19.2399	2.42746	0.0127257	0.0233254	0.241891	0	W4-17_alcl.xyz	0.0015182	0.00137946	0.00567865	0.00473828	0.0189594	0.10547	0.00142631		W4-17_alcl.xyz				0.000736	0.00092	0.444444	0.000614	0.001214	0.335886	0.007129	0.010666	0.400618	0.003997	0.006515	0.009452	0.408029	0.387175	0.43559	0.001057		W4-17_alcl.xyz	0.056501	0.062459
																																	0.0174282	0
1.3902	66.4454	8.32615	0.0168381	0.0318581	0.21176		W4-17_p2.xyz	0.00213412	0.0019841	0.00841127	0.00775635	0.0329616	0.139168	0.00516031		W4-17_p2.xyz	0.003448	0.001688	0.489559	0.003851	0.001763	0.685964	0.000291	0.00043	0.403606	0.016744	0.01355	0.552717	0.013478	0.016453	0.01312	0.556352	0.550539	0.628044	0.001986		W4-17_p2.xyz	0.061648	0.088709
1.04632	58.0497	7.54	0.0175955	0.0359047	0.180173		W4-17_p4.xyz	0.00156939	0.0013098	0.00601778	0.00436974	0.0313237	0.0497665	0.000801019		W4-17_p4.xyz				0.003078	0.001836	0.626374	-0.00051	7e-06	1.01392	0.014323	0.014035	0.505078	0.011276	0.014833	0.014028	0.513946	0.492394	0.559545	0.001176		W4-17_p4.xyz	0.051329	0.078064
																																	0.0174282	0
0.0440052	21.9987	1.06689	0.00638547	0.0122012	0.142282		W4-17_so3.xyz	0.000409843	0.000295249	0.00427161	0.00271638	0.0100183	0.0176792	0.00022599		W4-17_n-butane.xyz	0	0	0	0.000356	0.000583	0.379127	0.000186	0.000473	0.282246	0.004699	0.009664	0.32716	0.004088	0.004513	0.009191	0.32932	0.329418	0.367547	0.000521		W4-17_n-butane.xyz	0.029725	0.043796
0.110493	23.1382	1.61916	0.0107234	0.0327629	0.211838		W4-17_ocs.xyz	0.000622033	0.000559349	0.00494936	0.00366698	0.0248919	0.140999	0.00156748		W4-17_t-butadiene.xyz	0	0	0	0.000942	0.001017	0.480858	0.000359	0.000211	0.629825	0.007707	0.010596	0.421079	0.012847	0.007348	0.010385	0.414369	0.422924	0.477704	0.000862		W4-17_t-butadiene.xyz	0.058484	0.052335
0.156285	27.6821	2.14694	0.00824172	0.0178703	0.163139		W4-17_so2.xyz	0.000431017	0.000361598	0.00363701	0.00291988	0.01155	0.0448492	0.000568501		W4-17_tetrahedrane.xyz	0	0	0	0.000901	0.000971	0.481303	-0.000143	-5.8e-05	0.711443	0.006914	0.011137	0.383026	0.00657	0.007057	0.011195	0.386643	0.379947	0.427074	0.000511		W4-17_tetrahedrane.xyz	0.038271	0.051255
																																	0.0174282	0
1.74653	132.477	14.7388	0.0143813	0.0404128	0.200097		W4-17_f2o.xyz	0.00185412	0.00282408	0.00821907	0.0113026	0.0321834	0.0781398	0.00318808		W4-17_f2o.xyz				0.000894	0.000637	0.583932	0.000229	0.00027	0.458918	0.00534	0.006188	0.46322	0.008544	0.005111	0.005918	0.463415	0.493263	0.560569	0.000384		W4-17_f2o.xyz	0.046567	0.038269
2.66622	132.363	17.1266	0.0250888	0.086816	0.238256		W4-17_foof.xyz	0.00185045	0.0017924	0.0081919	0.00693917	0.0642602	0.0957023	0.00493983		W4-17_foof.xyz				0.002203	0.000972	0.693858	0.000851	0.000175	0.829435	0.00857	0.006682	0.561894	0.015941	0.007719	0.006507	0.542598	0.578518	0.661006	0.000829		W4-17_foof.xyz	0.066829	0.045286
																																	0.0174282	0
0.063405	22.9363	1.28069	0.00664639	0.0136912	0.145775	0	W4-17_cyclobutane.xyz	0.000427052	0.000351415	0.00407953	0.00328818	0.011435	0.0190914	0.000232611		W4-17_cyclobutane.xyz	0	0	0	0.000463	0.000669	0.409011	0.000115	0.000314	0.268065	0.005241	0.010118	0.341233	0.004456	0.005126	0.009804	0.343336	0.341779	0.38211	0.000526		W4-17_cyclobutane.xyz	0.030779	0.045571
0.103839	23.8375	1.60514	0.00894118	0.0281222	0.19337	0	W4-17_cyclobutene.xyz	0.000555541	0.000519233	0.00442863	0.0034141	0.0156599	0.12612	0.0010804		W4-17_cyclobutene.xyz	0	0	0	0.000772	0.000827	0.482802	0.000101	0.000202	0.333333	0.00661	0.010626	0.3835	0.009514	0.006509	0.010424	0.384397	0.386421	0.434701	0.00064		W4-17_cyclobutene.xyz	0.049287	0.049834
0.200332	26.7286	2.26067	0.0115047	0.0366848	0.236631	0	W4-17_cyclobutadiene.xyz	0.000703927	0.000651145	0.00492342	0.00400227	0.0320729	0.16874	0.00168486		W4-17_cyclobutadiene.xyz	0	0	0	0.001749	0.001045	0.625984	0.001113	0.000122	0.901215	0.010937	0.011321	0.491374	0.017918	0.009824	0.011199	0.467298	0.478098	0.542704	0.001543		W4-17_cyclobutadiene.xyz	0.070516	0.05972
0.133297	23.7484	1.81549	0.0103407	0.0311705	0.20388	0	W4-17_cyclopentadiene.xyz	0.000664658	0.00065522	0.00478868	0.00423469	0.024502	0.114125	0.00130704		W4-17_cyclopentadiene.xyz	0	0	0	0.001039	0.001022	0.504124	0.000126	8.4e-05	0.6	0.007686	0.010914	0.413226	0.01242	0.00756	0.01083	0.411093	0.413271	0.466332	0.000715		W4-17_cyclopentadiene.xyz	0.05625	0.052147
0.148162	23.2975	1.95975	0.00984498	0.0269981	0.186612	0	W4-17_benzene.xyz	0.000610483	0.000558765	0.0043169	0.00337736	0.022123	0.100616	0.00199569		W4-17_benzene.xyz	0	0	0	0.001116	0.001022	0.521983	6e-06	8.4e-05	0.0666667	0.008201	0.011245	0.421732	0.012267	0.008195	0.011161	0.423383	0.424252	0.479269	0.000673		W4-17_benzene.xyz	0.053299	0.052643
																																	0.0174282	0
0.0161234	20.8994	0.689491	0.00532523	0.0083803	0.131796			0.000386568	0.000220756	0.00485116	0.00266816	0.00559802	0.0389462	0.000652565		W4-17_ch4.xyz				0.000176	0.000226	0.437811	0.000306	0.000905	0.252684	0.003592	0.008086	0.307587	0.001902	0.003286	0.007181	0.313939	0.295291	0.327343	0.0005		W4-17_ch4.xyz	0.022442	0.04088
0.0483907	24.2012	1.26102	0.0089121	0.0229667	0.132134			0.00101588	0.000911952	0.00694544	0.00543734	0.0124936	0.0431656	0.000919807		W4-17_ch3f.xyz				0.000199	0.000416	0.323577	0.000197	0.000468	0.296241	0.003321	0.006887	0.325333	0.002954	0.003124	0.006419	0.32736	0.325098	0.362458	0.00025		W4-17_ch3f.xyz	0.023786	0.033954
0.0816827	26.8866	1.83058	0.0106693	0.029521	0.13136			0.00122112	0.00109427	0.00773371	0.00620245	0.017888	0.0295443	0.000874542		W4-17_ch2f2.xyz				0.00021	0.000272	0.435685	0.000162	0.000347	0.318271	0.003284	0.006675	0.329752	0.002822	0.003122	0.006328	0.33037	0.33394	0.372874	0.000139		W4-17_ch2f2.xyz	0.022719	0.031196
0.112461	28.9582	2.33217	0.0111199	0.0309087	0.128605			0.00129068	0.00119245	0.00785725	0.00656552	0.0189492	0.031502	0.000717449		W4-17_chf3.xyz	0	0	0	0.000223	0.000318	0.4122	0.000127	0.000234	0.351801	0.003238	0.006349	0.337749	0.002821	0.003111	0.006115	0.337199	0.339345	0.379242	7.4e-05		W4-17_chf3.xyz	0.022051	0.029661
0.13995	30.8671	2.77168	0.0106029	0.0309601	0.127652			0.00127606	0.00137871	0.00756743	0.00749504	0.0183171	0.0276582	0.000697065		W4-17_cf4.xyz				0.000225	0.000286	0.440313	9.4e-05	0.000172	0.353383	0.003156	0.006213	0.336856	0.002765	0.003062	0.006041	0.336373	0.342843	0.383363	4.1e-05		W4-17_cf4.xyz	0.021726	0.028648
																																	0.0174282	0
0.0161234	20.8994	0.689491	0.00532523	0.0083803	0.131796			0.000386568	0.000220756	0.00485116	0.00266816	0.00559802	0.0389462	0.000652565		W4-17_ch4.xyz				0.000176	0.000226	0.437811	0.000306	0.000905	0.252684	0.003592	0.008086	0.307587	0.001902	0.003286	0.007181	0.313939	0.295291	0.327343	0.0005		W4-17_ch4.xyz	0.022442	0.04088
0.07138	23.0475	1.33712	0.00716745	0.0204623	0.146605			0.000560253	0.000455889	0.00446573	0.00254071	0.0112368	0.045909	0.000963173		W4-17_cclh3.xyz	0	0	0	0.000417	0.000714	0.3687	0.000268	0.000563	0.322503	0.005033	0.008589	0.369476	0.004638	0.004765	0.008026	0.372528	0.349447	0.391143	0.000634		W4-17_cclh3.xyz	0.032839	0.045621
0.15035	26.2493	2.23421	0.00813263	0.0210299	0.148188			0.000857132	0.00087695	0.005091	0.00412903	0.0127843	0.0387985	0.00048372		W4-17_ccl2h2.xyz	0	0	0	0.000546	0.000598	0.477273	0.00025	0.000453	0.355619	0.00582	0.0092	0.387483	0.005204	0.00557	0.008747	0.389048	0.379514	0.426565	0.000686		W4-17_ccl2h2.xyz	0.034351	0.048013
0.259785	30.7636	3.42625	0.00888412	0.0214484	0.149602			0.0011509	0.00130856	0.00585873	0.00575688	0.0157599	0.0379306	0.000475619		W4-17_ccl3h.xyz	0	0	0	0.000658	0.000706	0.482405	0.000221	0.000394	0.35935	0.00635	0.009233	0.407495	0.005534	0.006129	0.008839	0.409474	0.397067	0.447244	0.000691		W4-17_ccl3h.xyz	0.035019	0.049619
0.412643	37.0986	5.02321	0.00936558	0.0225634	0.152219			0.00144966	0.00175973	0.00663055	0.00730659	0.0196812	0.0383568	0.00050765		W4-17_ccl4.xyz	0	0	0	0.000751	0.000784	0.489251	0.000182	0.000347	0.344045	0.006755	0.00923	0.422584	0.005917	0.006573	0.008883	0.425272	0.411799	0.464598	0.000682		W4-17_ccl4.xyz	0.035881	0.050854
0.00662978	20.008	0.249369	0.0102055	0.0160927	0.141365			0.00037131	0.00022824	0.00410167	0.00248074	0.0147085	0.0332092	0.00106245		W4-17_sih4.xyz				0.000176	0.000261	0.402746	0.000889	0.001627	0.353339	0.004076	0.008172	0.332789	0.001787	0.003187	0.006545	0.327476	0.336793	0.376236	0.001001		W4-17_sih4.xyz	0.025073	0.046878
0.037824	21.0085	0.806915	0.0110018	0.023619	0.138427			0.00118491	0.000826085	0.00719863	0.00500471	0.0154032	0.0237212	0.000645989		W4-17_sih3f.xyz				0.000183	0.000389	0.31993	0.00039	0.000811	0.324729	0.003309	0.006996	0.321106	0.001578	0.002919	0.006185	0.320628	0.321416	0.358121	0.000327		W4-17_sih3f.xyz	0.023524	0.035279
0.099909	22.3667	1.75208	0.011277	0.031217	0.119774			0.00121825	0.00117832	0.00755643	0.00693813	0.0189246	0.0165658	0.000208472		W4-17_sif4.xyz				0.000197	0.000288	0.406186	0.000106	0.000245	0.301994	0.002967	0.00648	0.314068	0.002804	0.002861	0.006235	0.314534	0.321699	0.358454	6e-06		W4-17_sif4.xyz	0.018596	0.027855
																																		0
0.0309229	21.4867	0.896274	0.00575521	0.00987414	0.137716			0.000376393	0.00024093	0.0044386	0.00264794	0.00748806	0.0344679	0.000544976		W4-17_c2h6.xyz				0.000275	0.00035	0.44	0.000238	0.000567	0.295652	0.004216	0.009014	0.31867	0.003307	0.003978	0.008447	0.320161	0.311833	0.346831	0.000516		W4-17_c2h6.xyz	0.027178	0.042558
0	31.0742	2.86278	0.0114058	0.0365987	0.13584			0.0015095	0.00182656	0.00848927	0.00939024	0.0247587	0.0343933	0.00029077		W4-17_c2f6.xyz	0	0	0				0.000128	0.000199	0.391437	0.003467	0.006551	0.346077	0.003792	0.003339	0.006352	0.344546	0.349262	0.390926	4.5e-05		W4-17_c2f6.xyz	0.026134	0.029839
0	36.5716	4.91891	0.00955088	0.0238567	0.152243			0.00160867	0.00204207	0.00715102	0.00818798	0.0224031	0.026418	0.000237951		W4-17_c2cl6.xyz	0	0	0				0.000123	0.000248	0.331536	0.006962	0.009471	0.42366	0.00621	0.006839	0.009223	0.425788	0.410433	0.462989	0.000648		W4-17_c2cl6.xyz	0.036671	0.051232
																																		0
0.00881188	16.3364	0.282032	0.00485544	0.00813949	0.136672			0.000213543	9.00369e-05	0.00314982	0.00142559	0.00609147	0.0409287	0.000770143		W4-17_bh3.xyz				8.9e-05	0.000118	0.429952	0.000572	0.001627	0.260118	0.002922	0.008073	0.265757	0.00121	0.00235	0.006446	0.267167	0.282011	0.311699	0.000665		W4-17_bh3.xyz	0.021812	0.042038
0.0742878	19.4505	1.49206	0.0141294	0.0491155	0.131074			0.00150875	0.00205269	0.00899461	0.0117963	0.0366165	0.0293682	0.000922734		W4-17_bhf2.xyz				0.0002	0.000322	0.383142	0.000193	0.000454	0.2983	0.003229	0.007144	0.311289	0.001541	0.003036	0.00669	0.312153	0.313077	0.348297	3.4e-05		W4-17_bhf2.xyz	0.02031	0.029851
0.0944166	20.1756	1.76422	0.0125007	0.0481285	0.114097			0.00131833	0.00182248	0.00807222	0.0108566	0.0340713	0.0209304	0.000620051		W4-17_bf3.xyz				0.0002	0.000284	0.413223	0.000121	0.00034	0.262473	0.003058	0.006755	0.311627	0.002635	0.002937	0.006415	0.31405	0.312407	0.347507	1e-06		W4-17_bf3.xyz	0.018437	0.028042
																																		0
0.645068	53.7647	5.8706	0.0182221	0.0596334	0.179387	0	W4-17_so3.xyz	0.00320187	0.00560622	0.0125302	0.0201449	0.0581409	0.0740466	0.00208216		W4-17_so3.xyz				0.001222	0.000978	0.555455	0.00019	0.000158	0.545977	0.007114	0.009234	0.43516	0.011086	0.006924	0.009076	0.43275	0.441849	0.5	-4.1e-05		W4-17_so3.xyz	0.045474	0.043855
0.77703	52.965	6.10749	0.0215851	0.0589272	0.200417	0	W4-17_so2.xyz	0.00428112	0.00701883	0.0149324	0.0222985	0.0561411	0.117988	0.00500747		W4-17_so2.xyz				0.001647	0.001126	0.593942	0.000299	0.00025	0.544627	0.008419	0.00933	0.474337	0.013462	0.00812	0.00908	0.472093	0.483828	0.549455	5e-05		W4-17_so2.xyz	0.053556	0.048911
0.434263	34.6635	4.33182	0.0201822	0.0519319	0.165147	0	W4-17_ocs.xyz	0.00417419	0.00515273	0.0153498	0.0184162	0.0426155	0.0830177	0.00581342		W4-17_ocs.xyz				0.001639	0.001252	0.566932	0.000391	0.00033	0.542302	0.009756	0.010554	0.480355	0.008859	0.009365	0.010224	0.478074	0.470048	0.53322	0.000136		W4-17_ocs.xyz	0.041731	0.054716
0.667604	37.0993	5.63992	0.0208207	0.0524661	0.180162	0	W4-17_cs2.xyz	0.00517519	0.00678993	0.0160385	0.020044	0.0464875	0.0992891	0.00792845		W4-17_cs2.xyz				0.002579	0.001565	0.622346	0.000455	0.000139	0.765993	0.013202	0.011818	0.527658	0.012007	0.012747	0.011679	0.521862	0.510974	0.581434	0.000559		W4-17_cs2.xyz	0.049744	0.067588
1.20834	59.0933	8.12533	0.023424	0.062512	0.222764	0	W4-17_s2o.xyz	0.00495085	0.0078519	0.0151916	0.0220648	0.0609393	0.166097	0.00528934		W4-17_s2o.xyz				0.002647	0.001377	0.657803	0.000551	0.000268	0.672772	0.011673	0.010371	0.529532	0.018592	0.011122	0.010103	0.524005	0.534686	0.609368	0.000593		W4-17_s2o.xyz	0.065732	0.060881
1.72447	62.7027	10.2282	0.0225886	0.0573717	0.248775	0	W4-17_s3.xyz	0.00393828	0.00588045	0.0111296	0.0138218	0.0611293	0.221041	0.00683565		W4-17_s3.xyz				0.00374	0.001327	0.738109	0.000919	0.000178	0.837739	0.015002	0.010925	0.578625	0.024721	0.014083	0.010747	0.567177	0.583287	0.666624	0.001651		W4-17_s3.xyz	0.079724	0.072726
2.56066	68.3125	12.3092	0.0222798	0.0901105	0.28342	0	W4-17_s4-c2v.xyz	0.00679543	0.0134817	0.0142435	0.0267193	0.0925273	0.309409	0.00914312		W4-17_s4-c2v.xyz				0.006147	0.001161	0.841133	0.001	-0.000637	2.75482	0.018162	0.010242	0.639417	0.040287	0.017162	0.010879	0.612032	0.635105	0.72767	0.00125		W4-17_s4-c2v.xyz	0.106885	0.077203
3.33819	131.211	17.7338	0.0273528	0.0782547	0.278159	0	W4-17_o3.xyz	0.00343852	0.00481727	0.0111698	0.0112757	0.0835661	0.284658	0.0106572		W4-17_o3.xyz				0.003747	0.00099	0.791007	0.000792	-0.000328	1.7069	0.012909	0.006748	0.656713	0.033399	0.012117	0.007076	0.631324	0.664837	0.762696	0.000794		W4-17_o3.xyz	0.099204	0.056446
1.17525	71.2409	8.96621	0.0214914	0.0645251	0.206685	0	W4-17_hoo.xyz	0.00486286	0.00638748	0.0153515	0.0183732	0.0655469	0.157912	0.0110813		W4-17_clno.xyz	0	0	0	0.002299	0.001151	0.666377	0.001045	0.000401	0.722683	0.010149	0.009182	0.525012	0.014899	0.009104	0.008781	0.50903	0.518509	0.590311	0.000502		W4-17_clno.xyz	0.056739	0.054592
0.85558	69.0595	7.77596	0.0213858	0.0604838	0.189893	0	W4-17_hooh.xyz	0.00423962	0.00647369	0.0156255	0.0207951	0.0492158	0.108436	0.00641821		W4-17_fno.xyz	0	0	0	0.001459	0.001001	0.593089	0.000606	0.000378	0.615854	0.007387	0.007981	0.480674	0.009062	0.006781	0.007603	0.471427	0.480745	0.545822	-6.9e-05		W4-17_fno.xyz	0.045262	0.043549
1.56407	119.532	14.8636	0.0143163	0.0493627	0.177061	0	W4-17_f2o.xyz	0.00299018	0.00422725	0.0117486	0.0159111	0.0430578	0.069021	0.00136671		W4-17_clf5.xyz	0	0	0	0.000773	0.000615	0.556916	0.000292	0.000159	0.64745	0.005399	0.006849	0.440807	0.009247	0.005107	0.00669	0.432907	0.458495	0.519609	-6.1e-05		W4-17_clf5.xyz	0.04298	0.035094
1.01287	75.9334	9.13666	0.020812	0.0689162	0.207835			0.00550651	0.00993478	0.0177049	0.0301856	0.0653053	0.13446	0.00387199		W4-17_n2o4.xyz	0	0	0	0.001946	0.00115	0.628553	0.000222	-0.000153	3.21739	0.009619	0.008968	0.517512	0.016585	0.009397	0.009121	0.507452	0.515429	0.586682	-0.000403		W4-17_n2o4.xyz	0.058913	0.049362
																																		0
2.34912	87.3477	13.2994	0.0378011	0.085186	0.393699	0	W4-17_c2.xyz	0.0033898	0.00242813	0.0192018	0.0130074	0.0850745	0.371373	0.00782922		W4-17_c2.xyz	0.002275	0.001748	0.768352	0.006301	0.001417	0.816403	-0.003007	0.00048	1.18995	0.030648	0.00849	0.783075	0.041111	0.033655	0.00801	0.807752	0.776875	0.894686	0.005622		W4-17_c2.xyz	0.151156	0.146618
3.19009	110.872	18.7548	0.0776619	0.21414	0.32898	0	W4-17_bn.xyz	0.0294257	0.034092	0.0619497	0.0614733	0.210359	0.31784	0.0221442		W4-17_bn.xyz	0.00406	0.002161		0.011062	0.002295	0.82818	-0.014068	0.003589	1.34249	0.034497	0.012116	0.740073	0.069188	0.048565	0.008527	0.850645	0.832719	0.960474	-0.003531		W4-17_bn.xyz	0.145328	0.135174
																																0.9933
																																0.848842
																																0.0174282

## Sheet: Basis Set Convergence
																		rms:	0.000514446	0.000533728	0.000587939	0.000460839		0.0542149	0.0532466	0.048303	0.0403436		0.0543162	0.0533151	0.0483262	0.0411158													3.12146
		(T)								ratio					(Q)					CCSDT-CCSD(T)						CCSDT				INDbar	(T)				INDmax	(T)				0.0116863	0.0116287	0.0114364		0.0041553	0.00372542	0.00349926	0.00301323
	0.00865152	0.00815986	0.00660149	0.00629927					0.388938	0.418256	0.474801	0.492178		0.0026521	0.00248016	0.00187052	0.00104181												0.0518687	0.0507697	0.0455178	0.0376314		0.0415141	0.0414124	0.0405017	0.0417837
																																								0.000467366	0	0.00163001	0.00618705	0.000135737	0	0.000359222	0.0014789
	0	0.000622128	0.00267512	0.00432233					0	0.0306511	0.0874926	0.10979		0	0.000179173	0.000813012	0.00164626												0	0.0013662	0.00750639	0.017831		0	0.000595196	0.00301201	0.0079854
		0	0.00205735	0.00373514						0	0.0583057	0.0837893			0	0.000639692	0.00150024													0	0.00616109	0.0165342			0	0.00246044	0.0074819			CCSD DAD				CCSDT DAD				CCSDTQ DAD
			0	0.00187386							0	0.0370004				0	0.00100591														0	0.0105433				0	0.00549896
												0					0		INDbar	INDbar	INDbar	INDbar		INDbar	INDbar	INDbar	INDbar		INDbar	INDbar	INDbar	INDbar		INDmax	INDmax	INDmax	INDmax
	cc-pVQZ	cc-pVTZ	cc-pVDZ	cc-pVDZ(p,s)					cc-pVQZ	cc-pVTZ	cc-pVDZ	cc-pVDZ(p,s)		cc-pVQZ	cc-pVTZ	cc-pVDZ	cc-pVDZ(p,s)		cc-pVQZ	cc-pVTZ	cc-pVDZ	VDZ(p,s)		cc-pVQZ	cc-pVTZ	cc-pVDZ	VDZ(p,s)		cc-pVQZ	cc-pVTZ	cc-pVDZ	VDZ(p,s)		cc-pVQZ	cc-pVTZ	cc-pVDZ	VDZ(p,s)			VQZ	VTZ	VDZ	VDZnoD	VQZ	VTZ	VDZ	VDZnoD		VTZ
zzzC3	0.017799	0.017254	0.015213						0.549284	0.57521	0.635862				0.004018	0.003285		zzzC3	0.000496	0.000635	0.001023			0.078635	0.078125	0.073917			0.078139	0.07749	0.072894			0.059926	0.059555	0.056857			zzzC3	0.0162765	0.0163988	0.0166666			0.00615295	0.00590609
be	0	0	0	0														be		0	0	0			0.172042	0.173499	0		0.170421	0.172042	0.173499			0.082437	0.083181	0.083866			W4-17_be.xyz	4.09902e-10	1.61758e-10	3.0013e-11			6.71853e-11	7.08995e-13
W4-17_be2.xyz	0.016337	0.015321	0.012202	0					0.506024	0.543741	0.611997	0		0.001828	0.00173	0.001345		W4-17_be2.xyz		0.002451	0.002766	0			0.193489	0.192815	0		0.190636	0.191038	0.190049			0.121474	0.121277	0.120548			W4-17_be2.xyz	0.0178599	0.0175391	0.0169231		0.00116247	0.00109155	0.000832433			1.20562e-10
zzzJFS_beobe	0.014291	0.013745	0.011237	0					0.37522	0.389984	0.42399	0			0.002229	0.001656		zzzJFS_beobe		-0.004291	-0.003504	0			0.131654	0.128291	0		0.136749	0.135945	0.131795			0.249999	0.249992	0.249926			zzzJFS_beobe	0.0202953	0.0208491	0.0219682			0.00518505	0.00498045
W4-17_cyclobutene.xyz	0.006875	0.006509	0.004883	0.003008	W4-17_cyclobutene.xyz				0.35757	0.384397	0.434701	0.443723			0.000772	0.000615	0.000376	W4-17_cyclobutene.xyz		0.000101	0.000239	0.000187			0.049935	0.046564	0.037929		0.050371	0.049834	0.046325	0.037742		0.049475	0.049287	0.047441	0.046739		W4-17_cyclobutene.xyz	0.00471544	0.00442863	0.00351177	0.00358589		0.000555541	0.000402096	0.000313064
W4-17_t-butadiene.xyz	0.007748	0.007348	0.00571	0.003668	W4-17_t-butadiene.xyz				0.386145	0.414369	0.477704	0.500956			0.000942	0.000715	0.000383	W4-17_t-butadiene.xyz		0.000359	0.00051	0.000272			0.052694	0.049429	0.041192		0.05287	0.052335	0.048919	0.04092		0.058559	0.058484	0.057253	0.058117		W4-17_t-butadiene.xyz	0.00521859	0.00494936	0.00412512	0.0044433		0.000622033	0.000449158	0.000411601
W4-17_cyclobutane.xyz	0.005449	0.005126	0.003648	0.002082	W4-17_cyclobutane.xyz				0.310113	0.343336	0.38211	0.378408			0.000463	0.000369	0.000209	W4-17_cyclobutane.xyz		0.000115	0.000202	0.000188			0.045686	0.04231	0.032961		0.04608	0.045571	0.042108	0.032773		0.031158	0.030779	0.028267	0.0229		W4-17_cyclobutane.xyz	0.00438418	0.00407953	0.00295751	0.00275384		0.000427052	0.000263131	0.000192111
W4-17_n-pentane.xyz	0.004934	0.004632	0.003246	0.001825	W4-17_n-pentane.xyz				0.307223	0.334247	0.371141	0.363473				0.000292	0.00016	W4-17_n-pentane.xyz		0.000171	0.000228	0.000195			0.044245	0.040881	0.031501		0.044588	0.044074	0.040653	0.031306		0.03092	0.030564	0.02831	0.022314		W4-17_n-pentane.xyz	0.00451432	0.00423789	0.00309627	0.00290061		0.000422074	0.000269033	0.000195751
W4-17_benzene.xyz	0.008618	0.008195	0.006427	0.004284	W4-17_benzene.xyz				0.392727	0.423383	0.479269	0.500409			0.001116	0.00085	0.000405	W4-17_benzene.xyz		6e-06	0.000217	0.000207			0.052649	0.049095	0.040269		0.053256	0.052643	0.048878	0.040062		0.053596	0.053299	0.051093	0.048902		W4-17_benzene.xyz	0.00458783	0.0043169	0.00365123	0.00404463		0.000610483	0.000475718	0.000380168
W4-17_acetic.xyz	0.005613	0.005183	0.003574	0.002533	W4-17_acetic.xyz				0.348287	0.373092	0.417328	0.439223			0.000597	0.000525	0.000424	W4-17_acetic.xyz		0.000177	0.000268	0.000247			0.041544	0.037332	0.030216		0.042296	0.041367	0.037064	0.029969		0.035955	0.035492	0.034843	0.036311		W4-17_acetic.xyz	0.00950212	0.0093761	0.00923535	0.0098231		0.00210072	0.00178968	0.00158912
W4-17_hclo4.xyz	0.006731	0.006033	0.004006	0.003152	W4-17_hclo4.xyz				0.389098	0.417885	0.474926	0.513439			0.000895	0.000828	0.000882	W4-17_hclo4.xyz		0.000109	0.0002	0.000221			0.041275	0.035231	0.028586		0.042856	0.041166	0.035031	0.028365		0.038078	0.03828	0.038589	0.045321		W4-17_hclo4.xyz	0.0121052	0.0113803	0.00997776	0.0099392		0.00273345	0.00215165	0.00200109
W4-17_c2f6.xyz	0.003767	0.003339	0.00193	0.001383	W4-17_c2f6.xyz				0.321718	0.344546	0.390926	0.403207				0.000248	0.000214	W4-17_c2f6.xyz		0.000128	0.000185	0.000192			0.029967	0.025561	0.020641		0.031059	0.029839	0.025376	0.020449		0.026772	0.026134	0.024052	0.020894		W4-17_c2f6.xyz	0.00866311	0.00848927	0.00870491	0.00878692		0.0015095	0.00119774	0.000985358
W4-17_c2cl6.xyz	0.007931	0.006839	0.003559	0.001725	W4-17_c2cl6.xyz				0.396649	0.425788	0.462989	0.425296				0.000504	0.000155	W4-17_c2cl6.xyz		0.000123	0.000145	0.00023			0.051355	0.03976	0.021041		0.053911	0.051232	0.039615	0.020811		0.037903	0.036671	0.031748	0.025253		W4-17_c2cl6.xyz	0.00737825	0.00715102	0.00694166	0.00912226		0.00160867	0.00141662	0.00117286
W4-17_n2o4.xyz	0.00995	0.009397	0.007621	0.007395	W4-17_n2o4.xyz				0.474171	0.507452	0.586682	0.640204			0.001946	0.001685	0.001538	W4-17_n2o4.xyz		0.000222	0.000461	0.000233			0.049584	0.045358	0.040737		0.050524	0.049362	0.044897	0.040504		0.058546	0.058913	0.059538	0.065371		W4-17_n2o4.xyz	0.0177432	0.0177049	0.0178063	0.0192169		0.00550651	0.00497713	0.00503878
W4-17_cloocl.xyz	0.008045	0.007066	0.004201	0.002504	W4-17_cloocl.xyz				0.435807	0.467606	0.539212	0.541288			0.001304	0.000986	0.000724	W4-17_cloocl.xyz		0.000301	0.000364	0.000261			0.050651	0.041284	0.027891		0.052583	0.05035	0.04092	0.02763		0.04427	0.044356	0.043289	0.042565		W4-17_cloocl.xyz	0.00741506	0.00723076	0.00681738	0.00610593		0.00181775	0.00124265	0.000892289
W4-17_clo3.xyz					W4-17_clo3.xyz													W4-17_clo3.xyz							NaN	NaN	NaN		NaN	NaN	NaN	NaN		0	0	0	0		W4-17_clo3.xyz	0.012393	0.0100897	0.00896024	0.00802708		0.00273792	0.00218824	0.00167608
W4-17_hoclo.xyz	0.007597	0.006735	0.004397	0.003108	W4-17_hoclo.xyz				0.416228	0.451801	0.527218	0.588636			0.001358	0.001148	0.000962	W4-17_hoclo.xyz	0.000377	0.000405	0.000526	0.000511		0.048583	0.046611	0.039281	0.029696		0.048206	0.046206	0.038755	0.029185		0.048116	0.04848	0.049278	0.053419		W4-17_hoclo.xyz	0.0121816	0.011563	0.0106423	0.0111046	0.00369167	0.00333015	0.00260997	0.0021394
W4-17_pf5.xyz	0.003503	0.003025	0.001571	0.001115	W4-17_pf5.xyz				0.30937	0.335403	0.384955	0.39469			0.000224	0.000262	0.000241	W4-17_pf5.xyz		0.000103	0.000133	9.1e-05			0.028381	0.023511	0.018382		0.029675	0.028278	0.023378	0.018291		0.023614	0.023705	0.023881	0.025035		W4-17_pf5.xyz	0.00793804	0.00755876	0.00731072	0.00695029		0.00127615	0.00092423	0.000691174
W4-17_sf6.xyz	0.003817	0.003307	0.001764	0.001412	W4-17_sf6.xyz				0.32649	0.355439	0.412342	0.441112			0.000277	0.000298	0.000296	W4-17_sf6.xyz		8.8e-05	0.000121	8.1e-05			0.029336	0.024268	0.019382		0.030733	0.029248	0.024147	0.019301		0.031252	0.031303	0.030976	0.034105		W4-17_sf6.xyz	0.00819338	0.0076808	0.00686658	0.00629663		0.0013863	0.000954278	0.000742789
W4-17_oxadiazole.xyz	0.008767	0.008267	0.006293	0.004611	W4-17_oxadiazole.xyz				0.422425	0.448903	0.506275	0.527816			0.001567	0.001313	0.001079	W4-17_oxadiazole.xyz		-9.2e-05	0.000119	0.000134			0.051399	0.047257	0.039657		0.052356	0.051491	0.047138	0.039523		0.054689	0.054883	0.054495	0.055717		W4-17_oxadiazole.xyz	0.0104281	0.0104874	0.0107161	0.011177		0.00278258	0.00240297	0.00193634
W4-17_dioxetan2one.xyz	0.006092	0.005645	0.003952	0.003013	W4-17_dioxetan2one.xyz				0.359601	0.3863	0.434668	0.460774			0.000722	0.000639	0.000572	W4-17_dioxetan2one.xyz		0.000119	0.00024	0.000256			0.041624	0.037309	0.030913		0.042477	0.041505	0.037069	0.030657		0.03508	0.035209	0.034936	0.037636		W4-17_dioxetan2one.xyz	0.010325	0.0102548	0.0102204	0.0108839		0.00230694	0.0019849	0.00184305
W4-17_dioxetane.xyz	0.005138	0.004723	0.003108	0.001938	W4-17_dioxetane.xyz				0.333204	0.351126	0.397951	0.406801			0.000465	0.000416	0.000327	W4-17_dioxetane.xyz		0.000104	0.000195	0.000208			0.040718	0.036536	0.029039		0.041511	0.040614	0.036341	0.028831		0.029457	0.029076	0.026928	0.023709		W4-17_dioxetane.xyz	0.00713541	0.00692288	0.00642772	0.00618108		0.0012606	0.000971658	0.000683067
W4-17_dithiotane.xyz	0.007988	0.007223	0.004452	0.002082	W4-17_dithiotane.xyz				0.378848	0.411426	0.448429	0.418324			0.000894	0.000613	0.000258	W4-17_dithiotane.xyz		0.000194	0.000244	0.000222			0.054382	0.046341	0.03021		0.055703	0.054188	0.046097	0.029988		0.041402	0.040415	0.035186	0.025859		W4-17_dithiotane.xyz	0.00519016	0.00483971	0.00413048	0.00570749		0.000709006	0.00052181	0.000553961
W4-17_borole.xyz	0.008555	0.008168	0.006497	0.004418	W4-17_borole.xyz				0.394804	0.421705	0.48037	0.504684			0.001239	0.000976	0.000574	W4-17_borole.xyz		0.000464	0.000661	0.000493			0.054949	0.051639	0.042651		0.054958	0.054485	0.050978	0.042158		0.059123	0.059136	0.05802	0.059415		W4-17_borole.xyz	0.00522343	0.00499437	0.00440784	0.004562		0.000845556	0.000698322	0.000530593
W4-17_c2cl4.xyz	0.008304	0.007268	0.00411	0.002196	W4-17_c2cl4.xyz				0.405865	0.437015	0.489519	0.473889			0.000972	0.000655	0.000256	W4-17_c2cl4.xyz		0.000159	0.0002	0.000223			0.052542	0.041717	0.024155		0.054872	0.052383	0.041517	0.023932		0.052629	0.051939	0.049	0.049515		W4-17_c2cl4.xyz	0.00660524	0.00643609	0.0063856	0.00884064		0.00144891	0.00127801	0.00113914
W4-17_c2f4.xyz	0.004635	0.004206	0.002701	0.002045	W4-17_c2f4.xyz				0.353143	0.377524	0.444243	0.477915			0.000446	0.00041	0.000341	W4-17_c2f4.xyz		0.00019	0.000266	0.000223			0.033595	0.029365	0.024691		0.034542	0.033405	0.029099	0.024468		0.04571	0.045524	0.044179	0.049085		W4-17_c2f4.xyz	0.00895419	0.00881666	0.00905812	0.00933237		0.00165943	0.00132796	0.00114611
W4-17_cis-c2f2cl2.xyz	0.006452	0.005729	0.003409	0.00214	W4-17_cis-c2f2cl2.xyz				0.386811	0.414155	0.470466	0.481765			0.000698	0.000526	0.000304	W4-17_cis-c2f2cl2.xyz		0.000211	0.000263	0.000237			0.043132	0.035611	0.024467		0.044722	0.042921	0.035348	0.02423		0.049824	0.049377	0.047153	0.049623		W4-17_cis-c2f2cl2.xyz	0.00827139	0.00812318	0.00829935	0.0092454		0.00164501	0.00136373	0.00117674
W4-17_trans-c2f2cl2.xyz	0.006436	0.005716	0.003403	0.00213	W4-17_trans-c2f2cl2.xyz				0.384859	0.414233	0.469056	0.480379			0.000694	0.000523	0.000301	W4-17_trans-c2f2cl2.xyz		0.00021	0.000259	0.000234			0.043096	0.035585	0.024425		0.044677	0.042886	0.035326	0.024191		0.049699	0.049229	0.046933	0.0493		W4-17_trans-c2f2cl2.xyz	0.00818109	0.00803612	0.00820736	0.00920746		0.001624	0.00135294	0.00116968
W4-17_cyclopentadiene.xyz	0.007955	0.00756	0.005859	0.003791	W4-17_cyclopentadiene.xyz				0.384578	0.411093	0.466332	0.483546			0.001039	0.000817	0.000492	W4-17_cyclopentadiene.xyz		0.000126	0.000306	0.000216			0.052273	0.048894	0.040268		0.052694	0.052147	0.048588	0.040052		0.056338	0.05625	0.054702	0.05438		W4-17_cyclopentadiene.xyz	0.0050577	0.00478868	0.00405239	0.00416448		0.000664658	0.000509919	0.000403451
W4-17_formic-anhydride.xyz	0.006554	0.006094	0.004389	0.003323	W4-17_formic-anhydride.xyz				0.37505	0.403576	0.456332	0.482714			0.000811	0.000699	0.000589	W4-17_formic-anhydride.xyz		0.000235	0.000376	0.000372			0.04329	0.039068	0.03292		0.044014	0.043055	0.038692	0.032548		0.040131	0.039759	0.037949	0.039264		W4-17_formic-anhydride.xyz	0.0123055	0.0123285	0.0125063	0.0131514		0.00295581	0.00255694	0.00223801
W4-17_furan.xyz	0.007748	0.007323	0.005512	0.003703	W4-17_furan.xyz				0.389073	0.413099	0.465934	0.485639			0.001064	0.000871	0.000605	W4-17_furan.xyz		1.3e-05	0.000189	0.000199			0.049261	0.045394	0.037157		0.04996	0.049248	0.045205	0.036958		0.051374	0.050986	0.048489	0.046288		W4-17_furan.xyz	0.00750569	0.0074806	0.00756857	0.00818964		0.00163631	0.00141782	0.00117244
W4-17_oxetane.xyz	0.005325	0.004964	0.003394	0.001997	W4-17_oxetane.xyz				0.331858	0.350046	0.392143	0.393575			0.000467	0.000396	0.000267	W4-17_oxetane.xyz		0.000135	0.000224	0.000219			0.043439	0.039627	0.031147		0.044001	0.043304	0.039403	0.030928		0.030489	0.030147	0.02798	0.024161		W4-17_oxetane.xyz	0.00655919	0.00634358	0.00567154	0.00550503		0.00113459	0.000855304	0.000596225
W4-17_pyrrole.xyz	0.007853	0.007414	0.005602	0.003658	W4-17_pyrrole.xyz				0.376787	0.40993	0.457717	0.474326			0.001052	0.000841	0.00054	W4-17_pyrrole.xyz		-4.2e-05	0.000149	0.000207			0.050133	0.046277	0.037355		0.050888	0.050175	0.046128	0.037148		0.04969	0.049211	0.046396	0.04308		W4-17_pyrrole.xyz	0.0050932	0.00496492	0.00478576	0.00537826		0.000916277	0.000812754	0.00065334
W4-17_silole.xyz	0.008364	0.007923	0.006171	0.004042	W4-17_silole.xyz				0.391867	0.422808	0.47546	0.496134			0.001151	0.000891	0.000536	W4-17_silole.xyz		0.000334	0.000479	0.000314			0.054849	0.050883	0.041577		0.055133	0.054515	0.050404	0.041263		0.058187	0.058064	0.056457	0.056501		W4-17_silole.xyz	0.00526638	0.00502117	0.0043721	0.0043779		0.000798949	0.000632117	0.000448023
W4-17_thiophene.xyz	0.009239	0.008642	0.006353	0.003857	W4-17_thiophene.xyz				0.399887	0.433618	0.485147	0.489405			0.001341	0.001013	0.000578	W4-17_thiophene.xyz		-2e-06	0.000183	0.00023			0.055329	0.04989	0.03794		0.056353	0.055331	0.049707	0.03771		0.053308	0.052882	0.050285	0.048192		W4-17_thiophene.xyz	0.0057575	0.00554234	0.00524637	0.00732318		0.000975854	0.000847788	0.000891657
W4-17_beta-lactim.xyz	0.006528	0.006111	0.004407	0.002965	W4-17_beta-lactim.xyz				0.358701	0.384388	0.428738	0.450539			0.000791	0.00066	0.00051	W4-17_beta-lactim.xyz		4.1e-05	0.000172	0.000161			0.045872	0.04187	0.03407		0.04662	0.045831	0.041698	0.033909		0.044097	0.043725	0.04158	0.042164		W4-17_beta-lactim.xyz	0.00672389	0.0065313	0.00609097	0.00628815		0.00137334	0.00113879	0.00090286
W4-17_clf5.xyz	0.005781	0.005107	0.003299	0.00312	W4-17_clf5.xyz				0.397538	0.432907	0.519609	0.592705			0.000773	0.000699	0.000757	W4-17_clf5.xyz		0.000292	0.000368	0.000298			0.035386	0.029842	0.025535		0.036848	0.035094	0.029474	0.025237		0.043666	0.04298	0.041621	0.049538		W4-17_clf5.xyz	0.0124441	0.0117486	0.0103767	0.0100658		0.00299018	0.00216782	0.00202474
[truncated: 167 more rows]
[truncated: 2 more columns]

## Sheet: 2-state 2-electron model
nHOMO	nalphaHOMO	nalphaLUMO	IND	IT	ID	ID/IND	IND/IT
2	1	0	0	0	0	#DIV/0!	#DIV/0!
1.98	0.99	0.01	0.00495	0.0248747	0.0199247	4.02519	0.198997
[truncated: 49 more rows]

## Sheet: T1 D1 D2 PVDZ Open-Shell
1	0.953611	0.259955
[truncated: 207 more rows]

[truncated: 11 more sheets: Correlation with HLC, W4-17 TAE Breakdown, W4-11 Diag. Corr. Closed-Shell, Linear H4 Diagnostics, Linear H4 Energetics, W4-17 Open-Shell VTZ, W4-17 Open-Shell VQZ, %TAE HLC, Be + H2 Diagnostics, Be + H2 Figure, Be+H2 NO Occupations]
