# Supplementary material for: Toward an Affordable Density-Based Measure for the Quality of a Coupled Cluster Calculation
Source: J Phys Chem A. 2026 May 22;130(22):4289–98. doi: 10.1021/acs.jpca.6c00684 (PMC13244464; doi:10.1021/acs.jpca.6c00684)
Supplement: Supplementary file 1 [file jp6c00684_si_001.zip › ESI files/getINDbar2.py]

#!/usr/bin/env python3
"""
CFOUR natural-orbital postprocessor

Handles both open-shell (separate Alpha/Beta spin blocks) and closed-shell cases (only one block of orbital occupations).

Parses a CFOUR output (or excerpt) to extract:
  - DAD of the 1PDM -> DAD
  - The number of correlated electrons -> Nelec
  - Largest Absolute Asymmetry -> maxDA
  - Natural orbital occupation numbers -> alphaNO, betaNO
  - Traces from each block -> traceALPHA, traceBETA

Then verifies:
  - open-shell: sums of alphaNO and betaNO match their traces (within tolerance)
  - closed-shell: sum of orbocc matches trace (within tolerance)

And computes indicators.
"""
from __future__ import annotations
import re
import sys
import math
import warnings
import argparse
from dataclasses import dataclass
from typing import List

FLOAT_RE = r"[-+]?\d*\.\d+(?:[eE][-+]?\d+)?|[-+]?\d+(?:\.\d*)?(?:[eE][-+]?\d+)?"

@dataclass
class Results:
    DAD: float
    Nelec: float
    maxDA: float
    alphaNO: List[float]
    betaNO: List[float]
    traceALPHA: float
    traceBETA: float
    INDmaxalpha: float
    INDmaxbeta: float
    INDmax: float
    INDbarAlpha: float
    ITalpha: float
    ITbeta: float
    INDbarBeta: float
    ITbarAlpha: float
    ITbarBeta: float
    INDbar: float
    IDbar: float
    ITbar: float
    INDbyITratio: float
    Snorm: float
    Nfrozen1: int
    Nfrozen2: int
    Nfrozen3: int

def _find_float(pattern: str, text: str, flags: int = re.IGNORECASE) -> float:
    m = re.search(pattern, text, flags)
    if not m:
        raise ValueError(f"Could not find pattern: {pattern}")
    return float(m.group(1))

def _extract_spin_block(text: str, spin_label: str) -> tuple[list[float], float]:
    spin_header = re.search(rf"^\s*{re.escape(spin_label)}\s*$", text, re.IGNORECASE | re.MULTILINE)
    if not spin_header:
        return None, None
    start = spin_header.end()
    trace_match = re.search(rf"Trace of density matrix\s*:\s*({FLOAT_RE})", text[start:], re.IGNORECASE)
    if not trace_match:
        raise ValueError(f"Could not find 'Trace of density matrix' for {spin_label}")
    span_end = start + trace_match.start()
    block_text = text[start:span_end]
    nums = [float(x) for x in re.findall(FLOAT_RE, block_text)]
    trace_val = float(trace_match.group(1))
    return nums, trace_val

def _extract_closed_shell_block(text: str) -> tuple[list[float], float]:
    trace_match = re.search(rf"Trace of density matrix\s*:\s*({FLOAT_RE})", text, re.IGNORECASE)
    if not trace_match:
        raise ValueError("Could not find 'Trace of density matrix' for closed-shell block")
    span_end = trace_match.start()
    block_text = text[:span_end]
    nums = [float(x) for x in re.findall(FLOAT_RE, block_text)]
    trace_val = float(trace_match.group(1))
    return nums, trace_val

def parse_cfour_output(text: str) -> Results:
    DAD = _find_float(r"DAD of the 1PDM:\s*({})".format(FLOAT_RE), text)
    Nelec = _find_float(r"The number of correlated electrons is:\s*({})".format(FLOAT_RE), text)
    maxDA = _find_float(r"Largest\s+Absolute\s+Asymmetry:\s*({})".format(FLOAT_RE), text)

    no_anchor = re.search(r"^\s*Natural orbital occupation numbers\s*$", text, re.IGNORECASE | re.MULTILINE)
    if not no_anchor:
        raise ValueError("Could not find 'Natural orbital occupation numbers' anchor")
    remainder = text[no_anchor.end():]

    alphaNO, traceALPHA = _extract_spin_block(remainder, "Alpha spin")
    betaNO, traceBETA = _extract_spin_block(remainder, "Beta spin")

    closed_shell = False
    if alphaNO is None and betaNO is None:
        closed_shell = True
        orbocc, trace_val = _extract_closed_shell_block(remainder)
        orbocc = [min(2.0, max(0.0, x)) for x in orbocc]
        if abs(sum(orbocc) - trace_val) > 1e-3:
            raise ValueError(f"orbocc sum {sum(orbocc):.10f} != trace {trace_val:.10f}")
        alphaNO = [0.5 * x for x in orbocc]
        betaNO  = [0.5 * x for x in orbocc]
        traceALPHA = traceBETA = 0.5 * trace_val

    alphaNO = [min(1.0, max(0.0, x)) for x in alphaNO]
    betaNO  = [min(1.0, max(0.0, x)) for x in betaNO]

    sum_alpha = sum(alphaNO)
    sum_beta = sum(betaNO)

    if not closed_shell:
        if abs(sum_alpha - traceALPHA) > 1e-3:
            raise ValueError("alphaNO sum mismatch")
        if abs(sum_beta - traceBETA) > 1e-3:
            raise ValueError("betaNO sum mismatch")

    # Frozen-core counting
    FROZEN_THRESH = 0.9999
    Nfrozen1 = None
    m_all = list(re.finditer(r"dropped\s+orbitals\s+((?:\d+\s+){7}\d+)", text, re.IGNORECASE))
    if m_all:
        total = 0
        for m in m_all:
            eight = [int(x) for x in re.findall(r"\d+", m.group(1))][:8]
            total += sum(eight)
        # closed-shell prints dropped orbitals only once, so double them
        Nfrozen1 = 2*total

    nums = re.findall(r"There are\s+(\d+)\s+frozen-core\s+orbitals\.", text, re.IGNORECASE)
    Nfrozen2 = sum(int(x) for x in nums) if nums else None
    if closed_shell and Nfrozen2 is not None:
        Nfrozen2 *= 2

    Nfrozen3 = sum(1 for a in alphaNO if a > FROZEN_THRESH) + sum(1 for b in betaNO if b > FROZEN_THRESH)

    present = [v for v in (Nfrozen1, Nfrozen2, Nfrozen3) if v is not None]
    if present and len(set(present)) > 1:
#       raise ValueError(f"Frozen-core mismatch: Nfrozen1={Nfrozen1}, Nfrozen2={Nfrozen2}, Nfrozen3={Nfrozen3}")
        warnings.warn(f"Frozen-core mismatch: Nfrozen1={Nfrozen1}, Nfrozen2={Nfrozen2}, Nfrozen3={Nfrozen3}", UserWarning)

    if not closed_shell:
        if Nfrozen2 is None:
            Nf = present[0] if present else 0
        else:
            Nf = Nfrozen2
        Nelec = Nelec - Nf

    INDalpha = [a * (1.0 - a) for a in alphaNO]
    INDbeta = [b * (1.0 - b) for b in betaNO]

    INDmaxalpha = max(INDalpha) if INDalpha else 0.0
    INDmaxbeta = max(INDbeta) if INDbeta else 0.0
    INDmax = max(INDmaxalpha, INDmaxbeta)

    INDbarAlpha = (sum(INDalpha)) / (1.0 * Nelec) if Nelec != 0 else float('nan')

    ITalpha = sum(math.sqrt(a * (1.0 - a)) for a in alphaNO)
    ITbeta = sum(math.sqrt(b * (1.0 - b)) for b in betaNO)

    entropalpha = sum(-a*math.log(a) - (1.0-a)*math.log(1.0-a) for a in alphaNO if 1e-12 < a < 1.0-1e-12)
    entropbeta  = sum(-b*math.log(b) - (1.0-b)*math.log(1.0-b) for b in betaNO if 1e-12 < b < 1.0-1e-12)

    INDbarBeta = (sum(INDbeta)) / (1.0 * Nelec) if Nelec != 0 else float('nan')
    ITbarAlpha = (sum(math.sqrt(x) for x in INDalpha)) / (2.0 * Nelec) if Nelec != 0 else float('nan')
    ITbarBeta  = (sum(math.sqrt(x) for x in INDbeta))  / (2.0 * Nelec) if Nelec != 0 else float('nan')
    INDbar = INDbarAlpha + INDbarBeta
    ITbar  = ITbarAlpha + ITbarBeta
    IDbar  = ITbar - INDbar
    INDbyITratio = INDbar / ITbar
    Snorm = (entropalpha + entropbeta) / Nelec if Nelec != 0 else float('nan')


    return Results(
        DAD=DAD,
        Nelec=Nelec,
        maxDA=maxDA,
        alphaNO=alphaNO,
        betaNO=betaNO,
        traceALPHA=traceALPHA,
        traceBETA=traceBETA,
        INDmaxalpha=INDmaxalpha,
        INDmaxbeta=INDmaxbeta,
        INDmax=INDmax,
        INDbarAlpha=INDbarAlpha,
        ITalpha=ITalpha,
        ITbeta=ITbeta,
        INDbarBeta=INDbarBeta,
        ITbarAlpha=ITbarAlpha,
        ITbarBeta=ITbarBeta,
        INDbar=INDbar,
        IDbar=IDbar,
        ITbar=ITbar,
        INDbyITratio=INDbyITratio,
        Snorm=Snorm,
        Nfrozen1=Nfrozen1 if Nfrozen1 is not None else 0,
        Nfrozen2=Nfrozen2 if Nfrozen2 is not None else 0,
        Nfrozen3=Nfrozen3,
    )

def main(argv: List[str]) -> None:
    p = argparse.ArgumentParser(description="Parse CFOUR natural orbital occupation output and compute indicators.")
    p.add_argument("file", nargs="?", help="Path to CFOUR output (defaults to stdin)")
    args = p.parse_args(argv)

    if args.file:
        with open(args.file, "r", encoding="utf-8") as f:
            text = f.read()
    else:
        text = sys.stdin.read()

    res = parse_cfour_output(text)

    print("== Scalars ==")
    print(f"DAD = {res.DAD:.12g}")
    print(f"Nelec = {res.Nelec:.12g}   (Nfrozen1 = {res.Nfrozen1})")
    print(f"maxDA = {res.maxDA:.12g}")
    print()
    print("== Traces (verified) ==")
    print(f"traceALPHA = {res.traceALPHA:.12g}  (sum alphaNO = {sum(res.alphaNO):.12g})")
    print(f"traceBETA  = {res.traceBETA:.12g}  (sum betaNO  = {sum(res.betaNO):.12g})")
    print(f"traceALPHA + traceBETA = {res.traceALPHA + res.traceBETA:.12g}")
    print()
    print("== Indicators ==")
    print(f"INDmaxalpha = {res.INDmaxalpha:.12g}")
    print(f"INDmaxbeta  = {res.INDmaxbeta:.12g}")
    print(f"INDmax      = {res.INDmax:.12g}")
    print(f"INDbarAlpha = {res.INDbarAlpha:.12g}")
    print(f"ITalpha     = {res.ITalpha:.12g}")
    print(f"ITbeta      = {res.ITbeta:.12g}")
    print()
    print("== Aggregates ==")
    print(f"INDbarAlpha = {res.INDbarAlpha:.12g}")
    print(f"INDbarBeta  = {res.INDbarBeta:.12g}")
    print(f"INDbar      = {res.INDbar:.12g}")
    print(f"ITbarAlpha  = {res.ITbarAlpha:.12g}")
    print(f"ITbarBeta   = {res.ITbarBeta:.12g}")
    print(f"IDbar       = {res.IDbar:.12g}")
    print(f"ITbar       = {res.ITbar:.12g}")
    print(f"INDbyITratio= {res.INDbyITratio:.12g}")
    print(f"Snorm       = {res.Snorm:.12g}")
    print()
    print("== Frozen core ==")
    print(f"Nfrozen1 (dropped orbitals sum)   = {res.Nfrozen1}")
    print(f"Nfrozen2 (frozen-core lines sum)  = {res.Nfrozen2}")
    print(f"Nfrozen3 (NOs > 0.9999, spin)     = {res.Nfrozen3}")

if __name__ == "__main__":
    main(sys.argv[1:])
